# Supplementary material for: Effective identification of varieties by nucleotide polymorphisms and its application for essentially derived variety identification in rice
Source: BMC Bioinformatics. 2022 Jan 10;23:30. doi: 10.1186/s12859-022-04562-9 (PMC8751067; doi:10.1186/s12859-022-04562-9)
Supplement: Supplementary file 1 — Additional file 1: Table S1. The detail information of united SNP combinations. [file 12859_2022_4562_MOESM1_ESM.csv]

## Sheet: Sheet1
Table S1 The detail information of united SNP combinations
United SNP combinations	Simplified SNP combinations involved	No. of SNP
CRS-1-1	(C1)	118
CRS-1-2	(C2)	136
CRS-1-3	(C3)	121
CRS-1-4	(C4)	116
CRS-1-5	(C5)	136
CRS-2-1	(C1,C2)	118+136
CRS-2-2	(C1,C3)	118+121
CRS-2-3	(C1,C4)	118+116
CRS-2-4	(C1,C5)	118+136
CRS-2-5	(C2,C3)	136+121
CRS-2-6	(C2,C4)	136+116
CRS-2-7	(C2,C5)	136+136
CRS-2-8	(C3,C4)	121+116
CRS-2-9	(C3,C5)	121+136
CRS-2-10	(C4,C5)	116+136
CRS-3-1	(C1,C2,C3)	118+136+121
CRS-3-2	(C1,C2,C4)	118+136+116
CRS-3-3	(C1,C2,C5)	118+136+136
CRS-3-4	(C1,C3,C4)	118+121+116
CRS-3-5	(C1,C3,C5)	118+121+136
CRS-3-6	(C2,C3,C4)	136+121+116
CRS-3-7	(C2,C3,C5)	136+121+136
CRS-3-8	(C2,C4,C5)	136+116+136
CRS-3-9	(C3,C4,C5)	121+116+136
CRS-3-10	(C1,C4,C5)	118+116+136
CRS-4-1	(C1,C2,C3,C5)	118+136+121+136
CRS-4-2	(C1,C2,C4,C5)	118+136+116+136
CRS-4-3	(C1,C2,C3,C4)	118+136+121+116
CRS-4-4	(C1,C3,C4,C5)	118+121+116+136
CRS-4-5	(C2,C3,C4,C5)	136+121+116+136
Note: The united SNP combinations refer to Method-No. of simplified SNP combination involved-sequential number
C1, C2, C3, C4 and C5 represent five simplified SNP combination screened out with CRS method. 118,136,121,116 and 136 SNPs were included in C1~C5 combinantion, respectively.
