# Supplementary material for: Effective identification of varieties by nucleotide polymorphisms and its application for essentially derived variety identification in rice
Source: BMC Bioinformatics. 2022 Jan 10;23:30. doi: 10.1186/s12859-022-04562-9 (PMC8751067; doi:10.1186/s12859-022-04562-9)
Supplement: Supplementary file 2 — Additional file 2: Table S2. The information of the united SNP combination sets of 3024 varieties. [file 12859_2022_4562_MOESM2_ESM.csv]

Table S2 The information of the united SNP combination sets of 3024 varieties
Note:	The symbols of allele for heterozygotes in the SNP genotype data are: R(A/G), Y(C/T), M(A/C), K(G/T), S(G/C) and W(A/T); The symbols A, G, C, T separately represented the homozygote AA, GG, CC and TT.
	SNP	Chr	Position	Gene_site	B001	B002	B003	B004	B005	B006	B007	B008	B009	B010	B011	B012	B013	B014	B015	B016	B017	B018	B019	B020	B021	B023	B024	B025	B026	B027	B028	B029	B030	B031	B032	B033	B034	B035	B036	B037	B038	B039	B040	B043	B044	B045	B046	B047	B048
1	chr01_175661	1	175661	chr1gene395	C	C	C	C	C	C	C	C	C	C	C	C	C	C	C	C	C	C	C	C	C	C	C	C	C	C	C	C	C	C	C	C	C	C	C	C	C	C	C	C	C	C	C	C	C
2	chr01_1018113	1	1018113	chr1gene2425	A	A	A	A	A	A	A	A	A	A	A	A	A	A	A	A	A	A	A	A	A	A	A	A	A	A	A	A	A	A	A	A	A	A	A	A	A	A	A	A	A	A	A	A	A
3	chr01_2166523	1	2166523	chr1gene4675	A	T	W	A	A	A	A	T	A	A	A	A	A	A	A	W	W	T	A	T	A	T	A	T	A	A	A	A	A	A	A	A	A	A	A	T	T	A	A	T	T	A	A	T	A
4	chr01_2744471	1	2744471	chr1gene5835	A	A	A	A	A	A	A	A	A	A	T	A	A	A	A	A	A	A	A	A	T	A	A	A	T	A	A	A	A	A	A	A	A	A	A	A	A	A	T	A	A	A	A	A	A
5	chr01_3447129	1	3447129	chr1gene7330	T	T	T	T	T	T	G	T	T	T	G	T	K	T	T	T	T	T	K	K	T	T	T	T	G	G	T	G	G	T	G	G	T	G	T	T	T	K	G	T	T	T	T	T	G
6	chr01_3587851	1	3587851	chr1gene7647	G	G	G	G	G	G	G	G	G	G	G	G	G	G	G	G	G	G	G	G	G	G	G	G	G	G	G	G	G	G	G	G	G	G	G	G	G	G	G	G	G	G	G	R	G
7	chr01_3810613	1	3810613	chr1gene8148	G	G	G	G	G	G	G	G	G	G	G	G	G	G	G	G	G	G	G	G	G	G	G	G	G	G	G	G	T	G	G	G	G	G	G	G	G	G	G	G	G	G	G	G	G
8	chr01_4688797	1	4688797	chr1gene10125	C	C	C	C	C	C	C	C	C	C	A	C	C	C	C	C	C	C	C	C	C	C	A	C	A	C	C	C	C	C	C	C	C	C	C	C	C	C	C	C	C	C	C	C	C
9	chr01_5300167	1	5300167	chr1gene11379	C	C	C	C	C	C	C	C	C	C	A	C	C	C	A	C	C	C	C	C	C	C	A	C	A	C	C	C	C	C	C	C	C	C	C	C	C	C	C	C	C	C	C	C	C
10	chr01_9170992	1	9170992	chr1gene19477	T	T	T	T	T	T	T	T	T	A	T	T	T	T	T	T	T	T	T	W	T	T	T	T	T	T	T	T	T	T	T	A	T	T	T	T	T	T	T	T	T	T	T	T	T
11	chr01_12383339	1	12383339	chr1gene24699	G	G	G	G	G	G	G	G	G	G	G	G	G	G	G	G	G	G	G	G	G	G	G	G	G	G	A	R	G	G	A	A	G	G	G	G	G	G	G	G	G	G	G	G	G
12	chr01_12419993	1	12419993	chr1gene24789	C	C	C	C	C	T	T	C	C	C	C	C	C	C	C	C	C	C	C	C	C	C	C	C	C	C	C	C	C	Y	C	C	C	C	C	C	C	C	C	C	C	C	C	C	C
13	chr01_14001329	1	14001329	chr1gene27304	G	G	G	G	G	G	G	G	G	G	G	G	G	G	G	G	G	G	G	G	G	G	G	G	G	G	G	G	G	G	G	G	G	G	G	G	G	R	G	G	G	G	G	G	G
14	chr01_14248637	1	14248637	chr1gene27786	C	C	C	C	C	T	C	C	C	C	C	C	C	C	C	C	C	C	C	C	C	C	C	C	C	C	C	C	C	C	C	C	C	C	C	C	C	C	C	C	C	C	C	C	C
15	chr01_14515899	1	14515899	chr1gene28174	C	C	C	C	C	C	C	C	T	Y	C	C	C	C	T	C	C	C	C	C	C	C	T	C	C	C	C	C	C	C	C	C	C	C	C	C	C	C	C	C	C	C	C	C	C
16	chr01_14765023	1	14765023	chr1gene28497	C	C	C	C	C	C	C	C	C	C	C	C	C	C	C	C	C	C	C	C	C	C	C	C	C	C	C	C	C	C	C	C	C	C	C	C	C	C	C	C	C	C	C	C	C
17	chr01_19084275	1	19084275	chr1gene32455	C	C	C	C	C	C	C	C	T	T	T	C	C	C	T	C	C	C	C	C	C	C	T	C	T	C	Y	C	C	C	C	C	C	C	C	C	C	Y	C	C	C	C	C	C	C
18	chr01_19168632	1	19168632	chr1gene32581	C	C	C	C	C	C	C	C	C	C	C	C	C	C	C	C	C	C	C	C	C	C	C	C	C	C	C	C	C	C	C	C	C	C	C	C	C	C	C	C	C	C	C	C	C
19	chr01_20985872	1	20985872	chr1gene35581	C	C	C	C	C	C	C	C	C	C	C	C	C	C	C	C	C	C	C	C	C	C	C	C	C	C	C	C	C	C	C	C	C	C	C	C	C	C	C	C	C	C	C	C	C
20	chr01_22697147	1	22697147	chr1gene37955	A	A	A	A	A	T	A	A	A	A	A	A	A	A	A	A	A	A	A	A	A	A	A	A	A	A	A	A	A	A	A	A	A	A	A	A	A	A	A	A	A	A	A	A	A
21	chr01_23028267	1	23028267	chr1gene38619	C	C	C	C	C	T	T	C	T	T	T	T	T	Y	T	C	C	C	T	T	T	C	T	T	T	T	T	T	T	T	T	T	C	T	C	C	C	Y	T	C	T	C	C	Y	T
22	chr01_23290955	1	23290955	chr1gene39054	G	G	G	G	G	G	G	G	G	G	G	G	G	G	G	G	G	G	G	G	G	G	G	G	G	G	G	G	G	G	G	G	G	A	G	G	G	G	G	G	G	G	G	G	G
23	chr01_23299614	1	23299614	chr1gene39064	C	C	C	C	C	C	T	C	C	C	C	C	C	C	C	C	C	C	C	C	C	C	C	C	C	C	C	C	C	C	C	C	C	C	C	C	C	C	C	C	C	C	C	C	C
24	chr01_23474247	1	23474247	chr1gene39339	C	C	Y	T	C	Y	T	T	C	C	C	Y	C	T	C	C	C	C	T	C	Y	C	Y	C	C	Y	C	C	C	C	C	T	C	T	T	C	C	Y	C	C	C	C	T	Y	T
25	chr01_25817671	1	25817671	chr1gene43827	G	G	G	G	G	G	G	G	G	G	A	G	G	G	G	G	G	G	G	G	G	G	G	A	A	G	G	G	G	G	G	G	G	G	G	G	G	G	G	G	G	G	G	G	G
26	chr01_26618369	1	26618369	chr1gene45566	G	G	G	G	G	G	G	G	G	G	G	G	G	G	G	G	G	G	G	G	G	G	G	G	G	G	G	G	G	G	G	G	G	G	G	G	G	G	G	G	R	G	G	G	G
27	chr01_27069672	1	27069672	chr1gene46448	C	C	C	C	C	C	C	C	C	C	C	C	Y	C	C	C	C	C	Y	C	C	C	C	C	C	T	C	T	C	C	C	T	C	C	C	C	C	C	C	C	C	C	C	C	Y
28	chr01_28254814	1	28254814	chr1gene48457	G	G	G	G	G	A	G	G	R	G	A	A	G	G	A	G	G	G	R	A	G	G	A	G	A	A	G	A	A	A	G	A	G	A	G	A	G	R	A	G	G	G	G	G	G
29	chr01_29066643	1	29066643	chr1gene50061	A	A	A	A	A	A	A	A	A	A	A	A	A	A	A	A	A	A	A	A	A	A	A	A	A	A	A	A	A	A	A	A	A	A	A	A	A	R	A	A	G	A	A	A	A
30	chr01_29131173	1	29131173	chr1gene50179	G	G	G	G	G	G	G	G	G	G	G	G	G	G	G	G	G	G	G	G	G	G	G	G	G	G	G	G	G	G	G	G	G	G	G	G	G	G	G	G	G	G	G	G	G
31	chr01_29195869	1	29195869	chr1gene50255	C	C	C	C	C	C	C	C	C	C	T	C	C	C	C	C	C	C	C	C	C	C	C	C	T	C	C	C	C	C	C	C	C	C	C	C	C	C	C	C	Y	C	C	C	C
32	chr01_29209819	1	29209819	chr1gene50265	C	C	C	C	C	C	C	C	C	C	C	C	C	C	C	C	C	C	C	C	C	C	C	C	C	C	C	C	C	C	C	C	C	C	C	C	C	C	C	C	C	C	C	C	C
33	chr01_29284390	1	29284390	chr1gene50408	C	C	C	C	C	C	C	C	C	C	C	C	C	C	C	C	C	C	C	C	C	C	C	C	C	C	C	C	C	C	C	C	C	C	C	C	C	Y	C	C	C	C	C	C	C
34	chr01_30646021	1	30646021	chr1gene53226	A	A	A	A	A	A	G	A	A	A	A	R	A	A	A	A	A	A	A	A	A	A	A	A	A	A	A	A	A	A	A	A	A	A	A	A	A	A	A	A	A	A	A	A	A
35	chr01_31453373	1	31453373	chr1gene55059	T	T	T	T	T	T	T	T	T	T	G	K	T	T	T	T	T	T	T	T	T	T	T	T	G	T	T	T	T	T	T	T	T	T	T	T	T	K	T	T	T	T	T	T	T
36	chr01_31748552	1	31748552	chr1gene55649	G	G	G	G	G	G	G	G	G	G	G	R	G	G	G	G	G	G	G	G	G	G	G	G	G	G	G	G	G	G	G	G	G	G	G	G	G	G	G	G	G	G	G	G	G
37	chr01_32480168	1	32480168	chr1gene57211	C	C	C	C	C	C	C	C	C	C	C	Y	C	C	C	C	C	C	C	C	C	C	C	C	C	C	C	C	C	C	C	C	C	C	C	C	C	C	C	C	C	C	C	C	C
38	chr01_32748843	1	32748843	chr1gene57846	C	C	C	C	C	C	C	C	C	C	C	C	C	C	C	C	C	T	C	T	C	C	C	Y	C	C	C	C	C	C	C	C	C	C	C	C	C	C	C	T	C	C	C	C	C
39	chr01_33223885	1	33223885	chr1gene58889	G	G	G	G	G	G	G	G	G	G	G	G	G	G	G	G	G	G	G	G	G	G	G	G	G	G	G	G	G	G	G	G	G	G	G	G	G	G	G	G	G	G	G	G	G
40	chr01_34530215	1	34530215	chr1gene61903	C	C	C	C	C	C	C	C	C	C	C	C	C	C	C	C	C	C	C	C	C	C	C	C	C	C	C	C	C	C	C	C	C	C	C	C	C	C	C	C	C	C	C	C	C
41	chr01_37521197	1	37521197	chr1gene67985	A	A	A	A	A	T	A	A	A	A	A	A	A	A	A	A	A	A	A	A	A	A	A	A	A	A	A	A	T	A	A	A	A	A	A	A	A	A	A	A	T	A	A	A	T
42	chr01_38041868	1	38041868	chr1gene69121	G	G	G	G	G	G	G	G	G	G	G	G	G	G	G	G	G	G	G	G	G	G	G	G	G	G	G	G	G	G	G	G	G	G	G	G	G	G	G	G	G	G	G	G	G
43	chr01_39301456	1	39301456	chr1gene71525	G	G	G	G	G	G	G	G	G	G	G	G	G	G	G	G	G	G	G	G	A	G	G	G	G	G	G	G	G	G	G	G	G	G	G	G	G	G	G	G	G	G	G	G	G
44	chr01_40468989	1	40468989	chr1gene74241	A	A	A	A	A	R	G	A	G	G	G	G	G	A	G	A	A	A	G	G	G	A	G	A	R	G	R	G	G	G	R	G	A	G	A	A	A	R	G	G	G	A	A	A	G
45	chr01_40764301	1	40764301	chr1gene75065	T	T	T	T	T	T	T	T	T	T	T	T	T	T	T	T	T	T	Y	T	T	T	T	T	T	C	T	T	T	T	C	C	T	C	T	T	T	Y	C	T	T	T	T	T	C
46	chr01_40816254	1	40816254	chr1gene75182	T	T	T	T	T	T	T	T	T	T	T	T	T	T	T	T	T	T	Y	T	T	T	T	T	T	C	T	T	T	T	C	C	T	C	T	T	T	Y	C	T	T	T	T	T	T
47	chr01_41774609	1	41774609	chr1gene77410	G	G	G	G	G	G	G	G	G	G	G	G	A	G	G	G	G	G	G	G	G	G	G	G	G	G	G	G	G	G	G	G	G	G	G	G	G	G	G	G	G	G	G	G	G
48	chr01_42092092	1	42092092	chr1gene78009	T	T	T	T	T	T	T	T	W	T	A	A	A	T	T	T	T	T	A	T	T	T	A	T	A	A	W	A	A	A	A	A	T	T	T	T	T	W	A	T	T	T	T	W	A
49	chr01_42167515	1	42167515	chr1gene78093	G	G	G	G	G	G	G	G	G	G	G	G	G	G	G	G	G	G	G	G	G	G	G	G	G	G	R	G	G	G	G	G	G	G	G	G	G	G	G	G	G	G	G	G	G
50	chr01_42350413	1	42350413	chr1gene78478	C	C	C	C	C	C	C	C	C	C	C	C	C	C	C	C	C	C	C	T	C	C	C	T	C	C	C	C	C	C	C	C	C	C	C	C	C	C	C	T	C	C	C	C	C
51	chr01_42461087	1	42461087	chr1gene78748	C	C	C	C	C	C	C	C	C	C	C	C	C	C	C	C	C	C	C	C	C	C	C	C	C	C	C	C	C	T	C	C	C	C	C	C	C	C	C	C	C	C	C	C	C
52	chr01_42650047	1	42650047	chr1gene79320	C	C	C	C	C	C	C	C	C	C	C	C	C	C	C	C	C	T	Y	C	C	C	C	C	C	T	C	C	C	C	C	C	C	C	C	T	C	C	C	C	C	C	C	C	C
53	chr01_42720277	1	42720277	chr1gene79511	T	T	T	T	T	T	C	T	T	C	C	C	T	T	T	T	C	C	C	C	C	T	C	C	C	C	Y	C	C	C	C	C	T	C	T	C	T	Y	C	T	C	T	T	Y	C
54	chr01_43220737	1	43220737	chr1gene80586	C	C	C	C	C	C	C	C	C	C	C	Y	C	C	C	C	C	C	T	C	C	C	C	C	C	C	C	C	C	C	T	T	C	C	C	C	C	T	T	C	C	C	C	Y	Y
55	chr02_2765004	2	2765004	chr2gene6310	C	C	C	C	C	C	C	C	C	C	C	C	C	C	C	C	C	C	C	C	C	C	C	C	C	C	C	C	C	C	T	C	C	C	C	C	C	C	C	C	C	C	C	C	C
56	chr02_2939495	2	2939495	chr2gene6629	G	G	G	G	G	G	G	G	G	G	G	G	G	G	G	G	G	G	G	G	G	G	G	G	G	G	G	G	G	G	G	G	G	G	G	G	G	G	G	G	A	G	G	G	G
57	chr02_3218084	2	3218084	chr2gene7100	C	C	C	C	T	C	T	T	T	T	C	Y	T	T	T	C	T	T	Y	T	C	T	C	T	C	C	T	T	C	C	C	T	T	C	C	T	C	C	T	T	T	T	T	Y	C
58	chr02_4075635	2	4075635	chr2gene8999	G	G	G	G	G	G	G	G	T	G	G	G	G	G	G	G	G	G	G	G	G	G	G	G	G	G	K	T	G	G	G	T	G	G	G	K	G	G	G	G	G	G	G	G	T
59	chr02_4082374	2	4082374	chr2gene9016	C	C	C	C	C	C	C	C	C	C	C	C	C	C	C	C	C	C	C	C	C	C	C	C	C	C	C	C	C	C	C	C	C	T	C	C	C	C	C	C	C	C	C	C	C
60	chr02_4730421	2	4730421	chr2gene10653	C	C	C	C	C	C	C	C	C	C	C	C	C	C	C	C	C	C	C	C	C	C	C	C	C	T	C	C	C	C	C	C	C	C	C	C	C	Y	C	C	C	C	C	C	Y
61	chr02_6481378	2	6481378	chr2gene14187	G	G	G	G	G	G	G	G	G	G	G	G	G	G	G	G	G	G	G	G	G	G	G	G	G	G	G	G	G	G	G	G	G	G	G	G	G	G	G	G	G	G	G	G	G
62	chr02_10071763	2	10071763	chr2gene20482	C	C	C	C	C	C	C	C	C	C	C	C	C	C	C	C	C	C	C	C	C	C	C	C	C	C	C	C	C	C	C	C	C	C	C	C	C	C	C	C	C	C	C	C	C
63	chr02_15722315	2	15722315	chr2gene27864	G	G	G	G	G	G	G	G	G	G	A	A	G	G	G	G	G	G	G	G	G	G	G	G	A	G	G	G	G	G	G	G	G	G	G	G	G	G	G	G	G	G	G	G	G
64	chr02_18697689	2	18697689	chr2gene32465	A	A	A	A	A	A	A	A	A	A	A	C	A	A	A	A	A	A	A	A	A	A	A	A	A	A	A	A	C	C	C	A	A	A	A	M	A	M	A	A	A	A	A	A	A
65	chr02_19078386	2	19078386	chr2gene33056	G	G	G	G	G	G	G	G	G	G	G	G	G	G	G	G	G	T	G	G	G	G	G	G	G	G	G	G	G	G	G	G	G	G	G	K	G	G	G	T	G	G	G	G	G
66	chr02_19490213	2	19490213	chr2gene33836	G	G	G	G	G	G	G	G	G	G	G	G	T	G	G	G	G	G	G	T	G	G	G	G	G	G	G	G	T	T	G	G	G	G	G	G	G	G	G	G	G	G	G	G	K
67	chr02_20481915	2	20481915	chr2gene35902	A	A	A	A	A	A	A	A	A	A	G	R	A	A	A	A	A	A	A	G	A	A	A	A	G	A	R	A	A	G	A	G	A	A	A	A	A	A	A	A	A	A	A	A	A
68	chr02_20787196	2	20787196	chr2gene36529	G	G	G	G	G	G	G	G	R	A	A	R	G	G	A	G	G	G	G	A	R	G	A	G	A	G	R	G	A	A	A	A	G	G	G	G	G	R	A	G	G	G	G	G	G
69	chr02_22283970	2	22283970	chr2gene39322	C	C	C	C	C	C	C	C	C	C	C	T	C	C	C	C	C	C	C	C	C	C	C	C	C	C	C	C	C	C	C	T	C	C	C	C	C	C	C	C	Y	C	C	C	C
70	chr02_22294654	2	22294654	chr2gene39347	A	A	A	A	A	A	A	A	A	A	A	R	A	A	A	A	A	A	A	A	A	A	A	A	A	A	A	A	A	A	A	A	A	A	A	A	A	A	A	A	R	A	A	A	A
71	chr02_22654061	2	22654061	chr2gene39935	G	G	G	G	G	G	G	G	G	G	G	G	G	G	G	G	G	G	G	G	G	G	G	G	G	G	G	G	G	G	G	G	G	G	G	G	G	G	G	G	G	G	G	R	G
72	chr02_23188590	2	23188590	chr2gene41072	C	C	C	C	C	C	C	C	C	C	C	C	C	C	C	C	C	C	C	C	C	C	C	C	C	C	C	C	C	C	C	C	C	C	C	C	C	C	C	C	C	C	C	C	C
73	chr02_23227684	2	23227684	chr2gene41172	A	A	A	A	A	A	A	A	A	A	A	A	A	A	A	A	A	A	A	A	A	A	A	A	A	A	A	A	A	A	A	A	A	A	A	A	A	A	A	A	A	A	A	A	A
74	chr02_23244273	2	23244273	chr2gene41194	G	G	R	G	G	A	A	G	A	A	A	A	A	G	A	G	G	A	A	A	A	G	A	A	A	A	A	G	A	A	A	A	G	A	A	A	G	R	A	A	G	G	G	R	G
75	chr02_24076535	2	24076535	chr2gene43025	G	G	G	G	G	G	G	G	G	G	G	G	G	G	G	G	G	G	G	G	G	G	G	G	G	A	G	G	G	G	G	A	G	A	G	R	G	G	G	G	G	G	G	G	G
76	chr02_24129513	2	24129513	chr2gene43128	G	T	T	G	G	T	T	T	T	T	T	T	T	T	T	G	T	T	T	T	T	T	T	T	T	T	T	T	T	T	T	T	T	T	T	T	T	T	T	T	T	T	T	T	T
77	chr02_24208226	2	24208226	chr2gene43225	A	A	A	A	A	A	A	A	A	A	A	A	A	A	A	A	A	A	A	A	A	A	A	A	A	A	A	A	A	A	A	A	A	A	A	A	A	A	G	A	A	A	A	R	A
78	chr02_24389498	2	24389498	chr2gene43600	C	C	C	C	C	C	C	C	C	C	C	C	C	C	C	C	C	C	C	C	C	C	C	C	C	C	C	T	C	C	C	C	C	C	C	C	C	C	C	C	C	C	C	C	C
79	chr02_24391690	2	24391690	chr2gene43612	G	G	A	A	A	A	A	G	A	A	A	A	A	A	A	A	A	A	A	A	A	A	A	A	A	A	A	A	A	A	G	A	A	A	A	A	R	A	A	A	G	A	G	R	A
80	chr02_24711440	2	24711440	chr2gene44218	A	A	C	A	C	A	A	C	A	A	C	A	A	A	A	C	C	A	A	A	C	C	A	A	C	A	A	M	A	A	A	A	C	A	C	A	C	A	A	A	A	A	A	A	A
81	chr02_24737519	2	24737519	chr2gene44295	G	G	G	G	G	G	G	G	G	G	G	G	G	G	G	G	G	G	G	G	G	G	G	G	G	G	G	G	G	G	T	G	G	G	G	G	G	G	G	G	G	G	G	K	G
82	chr02_26122684	2	26122684	chr2gene46876	C	C	C	C	C	T	C	C	C	C	C	C	C	C	C	C	C	C	C	C	C	C	C	C	C	C	C	C	T	C	T	T	C	T	C	C	C	C	T	C	C	C	C	C	C
83	chr02_29101870	2	29101870	chr2gene52550	C	C	C	C	C	C	C	C	C	C	C	C	C	C	C	C	C	C	C	C	C	C	C	C	C	C	C	C	C	C	C	C	C	C	C	C	C	C	C	C	C	C	C	C	C
84	chr02_29642643	2	29642643	chr2gene53611	A	A	A	A	A	C	A	A	C	C	C	C	C	A	C	A	A	A	M	M	C	A	A	A	C	A	C	C	C	A	C	C	A	A	A	A	A	M	C	C	C	A	A	M	C
85	chr02_29990302	2	29990302	chr2gene54383	C	C	C	C	C	C	C	C	C	C	C	C	C	C	C	C	C	C	C	C	C	C	C	C	C	C	C	C	C	C	C	C	C	C	C	C	C	C	C	T	C	C	C	C	C
86	chr02_30989122	2	30989122	chr2gene56597	C	C	C	C	C	G	G	C	G	G	G	G	S	C	G	C	C	C	S	C	C	C	C	C	G	G	G	G	C	G	G	C	C	C	C	C	C	C	G	C	C	C	C	S	C
87	chr02_31309615	2	31309615	chr2gene57228	G	G	G	G	G	G	G	G	G	G	G	G	G	G	G	G	G	G	G	R	G	G	G	G	G	G	G	G	A	R	G	G	G	G	G	G	G	R	G	G	G	G	G	G	A
88	chr02_34197410	2	34197410	chr2gene63318	T	T	T	T	T	A	T	T	T	T	T	W	T	T	T	T	T	T	W	T	A	T	T	T	T	T	T	A	A	T	T	T	T	T	T	T	T	T	T	T	T	T	T	T	T
89	chr02_34347078	2	34347078	chr2gene63566	T	T	T	T	T	T	T	T	T	T	T	T	T	T	T	T	T	T	T	T	T	T	T	T	T	T	T	T	T	A	T	T	T	A	T	T	T	T	T	T	A	T	T	T	T
90	chr02_34356028	2	34356028	chr2gene63597	C	C	C	C	C	C	C	C	C	T	C	C	C	C	C	C	C	C	C	C	C	C	T	C	C	C	C	C	C	Y	C	C	C	T	C	C	C	C	C	C	T	C	C	C	C
91	chr02_34403205	2	34403205	chr2gene63689	T	T	T	T	T	T	T	T	Y	T	C	T	C	T	T	T	T	T	T	T	T	T	T	T	C	T	Y	T	T	T	T	C	T	T	T	T	T	T	T	T	T	T	T	T	T
92	chr02_34561502	2	34561502	chr2gene64030	A	A	A	A	A	A	A	A	A	A	A	A	A	A	A	A	A	A	A	A	A	A	A	A	A	A	A	A	A	A	A	A	A	A	A	A	A	A	A	A	A	A	A	A	A
93	chr02_34970118	2	34970118	chr2gene65003	C	C	C	C	C	C	C	C	C	C	C	C	C	C	C	C	C	C	Y	C	C	C	C	C	C	C	C	C	C	C	C	C	C	C	C	C	C	C	C	C	C	C	C	C	C
94	chr03_8347307	3	8347307	chr3gene18217	C	C	C	C	C	C	C	C	C	C	C	C	C	C	C	C	C	T	C	T	C	C	C	Y	C	C	C	C	C	C	C	C	C	C	C	C	C	C	C	T	T	C	C	C	C
95	chr03_11154254	3	11154254	chr3gene24525	G	G	G	G	G	G	G	G	G	A	A	G	G	G	A	G	G	G	G	G	G	G	A	G	A	G	G	G	G	G	G	G	G	G	G	G	G	R	G	G	G	G	G	G	G
96	chr03_13770730	3	13770730	chr3gene29337	C	S	C	G	C	C	C	G	C	C	C	C	C	G	C	G	C	G	C	G	C	C	C	G	C	C	C	C	C	C	C	C	C	C	C	G	G	S	C	C	C	G	G	G	C
97	chr03_17666124	3	17666124	chr3gene35791	T	T	T	T	T	T	T	T	T	T	T	T	T	T	T	T	T	T	T	T	T	T	T	T	T	T	T	T	T	T	T	T	T	T	T	T	T	T	T	T	T	T	T	T	T
98	chr03_18012790	3	18012790	chr3gene36385	G	G	G	G	G	G	G	G	G	A	G	G	G	G	G	G	G	G	A	G	G	G	G	G	G	G	G	G	G	G	G	G	G	G	G	G	G	R	G	G	G	G	G	G	G
99	chr03_19769436	3	19769436	chr3gene39015	C	C	C	C	C	C	C	C	C	T	C	C	C	C	C	C	C	C	T	C	C	C	C	C	C	C	C	C	C	C	C	C	C	C	C	C	C	Y	C	C	C	C	C	C	C
100	chr03_20474987	3	20474987	chr3gene39557	T	T	T	T	T	T	T	T	Y	T	T	T	T	T	T	T	T	T	T	T	T	T	T	T	T	T	T	T	C	Y	T	T	T	T	T	T	T	T	T	T	Y	T	T	T	T
101	chr03_22084821	3	22084821	chr3gene41947	C	C	C	C	C	C	C	C	Y	C	C	C	C	C	C	C	C	C	C	C	C	C	C	C	C	C	C	C	C	C	C	C	C	C	C	C	C	C	C	C	C	C	C	C	C
102	chr03_22274956	3	22274956	chr3gene42241	C	C	C	C	C	C	C	C	C	C	T	C	C	C	C	C	C	C	Y	C	C	C	C	C	T	C	C	C	C	Y	C	C	C	C	C	C	C	C	C	C	C	C	C	C	C
103	chr03_25646896	3	25646896	chr3gene47848	C	C	C	C	C	C	C	C	C	C	C	C	C	C	C	C	C	C	C	C	C	C	C	C	C	C	C	C	C	C	C	C	C	C	C	C	C	C	C	T	C	C	C	C	C
104	chr03_26393750	3	26393750	chr3gene49169	C	C	C	C	C	C	C	C	C	C	C	C	C	C	C	C	C	C	C	C	C	C	C	C	C	C	C	C	C	C	C	C	C	C	C	C	C	C	C	C	C	C	C	C	C
105	chr03_26614494	3	26614494	chr3gene49571	G	G	G	G	G	G	G	G	G	G	G	G	G	G	G	G	G	G	G	G	G	G	G	G	G	G	G	G	G	A	G	G	G	G	G	G	G	G	G	G	R	G	G	G	G
106	chr03_27846534	3	27846534	chr3gene51769	T	T	T	T	T	T	T	T	T	T	T	Y	T	T	T	T	T	T	T	T	T	T	T	T	T	T	T	T	T	T	T	T	T	T	T	T	T	T	T	T	T	T	T	T	T
107	chr03_29189809	3	29189809	chr3gene54670	C	C	C	C	C	C	C	C	C	T	C	C	T	C	C	C	C	C	C	C	C	C	C	C	C	C	C	C	C	Y	C	C	C	C	C	C	C	C	C	C	C	C	C	C	C
108	chr03_32174259	3	32174259	chr3gene61184	T	T	T	T	T	A	T	T	T	T	T	T	T	T	T	T	T	T	T	T	A	T	T	T	T	T	T	T	T	T	T	T	T	T	T	T	T	T	T	T	T	T	T	T	T
109	chr03_33101994	3	33101994	chr3gene63216	G	G	G	G	G	G	G	G	G	G	G	G	G	G	G	G	G	G	G	G	G	G	G	G	G	G	G	G	G	G	G	G	G	G	G	G	G	G	G	G	G	G	G	G	G
110	chr03_33285682	3	33285682	chr3gene63589	C	C	C	C	C	C	C	C	C	C	C	C	C	C	C	C	C	C	C	C	C	C	C	C	C	C	C	C	C	C	C	C	C	C	C	C	C	C	C	C	C	C	C	C	C
111	chr03_33732129	3	33732129	chr3gene64519	C	C	C	C	C	A	C	C	C	A	C	M	A	C	A	C	C	C	A	A	A	C	C	A	C	C	A	A	C	A	A	A	A	A	C	A	A	M	A	A	A	C	C	M	A
112	chr03_34270899	3	34270899	chr3gene65800	A	A	A	A	A	A	G	A	G	G	G	G	A	A	G	A	A	A	R	A	A	A	G	A	G	G	G	G	G	G	G	G	A	G	A	A	A	G	G	A	R	A	A	R	G
113	chr03_34792763	3	34792763	chr3gene67080	T	T	T	T	T	T	T	T	T	T	T	T	T	T	T	T	T	T	W	T	T	T	T	T	T	A	T	T	T	W	T	T	T	T	T	T	T	T	A	T	A	T	T	T	T
114	chr03_35100149	3	35100149	chr3gene67749	G	G	G	G	G	G	G	G	G	G	G	G	G	G	G	G	G	G	R	G	A	G	G	G	G	G	G	G	G	G	G	G	G	G	G	G	G	R	G	G	A	G	G	G	G
115	chr03_35353967	3	35353967	chr3gene68328	C	C	C	C	C	C	C	C	C	C	C	C	C	C	C	C	C	C	C	C	C	C	C	C	C	C	C	C	C	C	C	C	C	C	C	C	C	C	C	C	C	C	C	C	C
116	chr04_275261	4	275261	chr4gene490	G	G	A	G	G	A	G	G	A	R	R	A	R	G	A	G	G	A	A	R	G	R	A	A	R	A	A	A	A	R	R	A	G	A	A	A	G	R	R	A	G	G	G	R	R
117	chr04_501930	4	501930	chr4gene838	G	G	G	G	G	A	A	G	R	A	A	R	A	G	A	G	G	G	G	A	A	G	A	G	A	G	A	R	A	G	A	A	G	A	G	G	G	R	A	G	A	G	G	R	A
118	chr04_897982	4	897982	chr4gene1442	C	C	C	C	C	T	C	C	Y	C	C	C	C	C	C	C	C	C	C	C	T	C	C	C	C	C	C	C	C	C	C	C	C	C	C	C	C	C	C	C	C	C	C	C	C
119	chr04_898897	4	898897	chr4gene1442	C	C	C	C	C	C	C	C	C	C	C	C	C	C	C	C	C	C	Y	C	C	C	C	C	C	C	C	C	C	C	C	C	C	C	C	C	C	C	C	C	T	C	C	C	C
120	chr04_987561	4	987561	chr4gene1596	A	T	A	T	T	A	A	T	A	A	A	A	A	T	A	A	A	A	A	A	A	T	A	A	A	A	A	A	A	A	A	A	T	A	A	A	T	A	A	A	A	T	T	A	A
121	chr04_1147958	4	1147958	chr4gene1870	T	T	T	T	T	T	T	T	T	T	T	K	G	T	T	T	T	G	K	G	T	T	T	T	T	G	G	T	G	G	G	G	T	T	T	G	T	K	T	G	T	T	T	K	G
122	chr04_2403635	4	2403635	chr4gene3347	A	A	A	A	A	A	A	A	A	A	A	A	A	A	A	A	A	A	A	A	A	A	A	A	A	T	A	A	A	A	A	A	A	A	A	A	A	A	A	A	A	A	A	A	A
123	chr04_3585489	4	3585489	chr4gene4753	G	G	G	T	G	G	G	G	T	T	T	K	T	G	T	K	T	G	T	T	G	G	T	G	T	G	T	T	G	T	T	T	G	T	G	G	G	G	T	G	G	T	G	K	G
124	chr04_4206659	4	4206659	chr4gene5223	A	A	A	G	G	A	G	G	A	A	A	R	A	A	A	G	G	A	R	A	G	G	A	A	A	G	R	G	G	A	A	A	A	G	A	A	R	R	G	A	A	G	A	A	G
125	chr04_4477521	4	4477521	chr4gene5690	A	A	M	A	A	A	A	C	A	A	A	C	A	A	A	A	A	C	M	M	A	A	A	A	A	A	A	A	A	A	A	M	A	A	M	A	M	M	A	A	M	A	A	M	M
126	chr04_4784175	4	4784175	chr4gene6133	C	C	C	C	C	C	C	C	C	C	C	C	C	C	C	C	C	C	C	C	C	C	C	C	C	C	C	C	C	T	T	C	C	C	C	C	C	C	C	C	C	C	C	C	C
127	chr04_4803468	4	4803468	chr4gene6149	C	C	C	C	C	C	T	C	Y	C	C	T	C	C	C	C	C	C	C	C	C	C	C	C	C	C	C	C	T	C	C	C	C	C	C	C	C	C	C	C	C	C	C	C	C
128	chr04_5067022	4	5067022	chr4gene6535	G	G	G	G	G	G	G	G	G	G	G	G	G	G	G	G	G	G	G	G	G	G	G	G	G	G	R	G	G	A	A	G	G	G	G	G	G	G	G	G	G	G	G	G	G
129	chr04_5311219	4	5311219	chr4gene6993	C	C	C	C	C	C	C	C	C	C	C	C	C	C	C	C	C	C	C	C	C	C	C	C	C	C	C	C	C	C	C	C	C	C	C	C	C	C	C	C	C	C	C	C	C
130	chr04_5332442	4	5332442	chr4gene7061	C	C	C	C	C	C	C	C	C	C	C	C	C	C	C	C	C	C	C	C	C	C	C	C	C	C	C	C	C	C	C	C	C	C	C	C	C	C	C	C	C	C	C	C	C
131	chr04_6092068	4	6092068	chr4gene7985	C	C	C	C	C	C	C	C	C	C	C	C	C	C	C	C	C	C	Y	C	Y	C	C	C	C	C	T	C	C	C	C	C	C	C	C	C	C	C	C	C	C	C	C	C	C
132	chr04_6557453	4	6557453	chr4gene8518	G	G	G	G	G	G	G	G	G	G	G	G	G	G	G	G	A	G	G	G	G	G	G	G	G	G	G	G	G	G	G	G	G	G	G	G	G	G	G	G	G	G	G	G	G
133	chr04_6594446	4	6594446	chr4gene8570	T	T	T	T	T	T	T	T	T	T	T	T	T	T	T	T	T	T	T	T	T	T	T	T	T	T	T	T	T	T	T	T	T	T	T	T	T	T	T	T	T	T	T	T	T
134	chr04_12629859	4	12629859	chr4gene16106	T	T	T	T	T	T	T	T	T	T	T	T	T	T	T	T	T	T	T	T	T	T	T	T	T	T	T	T	T	T	T	T	T	T	T	T	T	T	T	T	T	T	T	T	T
135	chr04_16399068	4	16399068	chr4gene20795	G	A	G	G	G	G	G	G	G	G	G	G	G	G	G	A	G	G	R	G	G	G	G	G	G	G	G	A	G	G	G	G	R	A	G	A	G	G	G	G	G	G	G	G	G
136	chr04_16451674	4	16451674	chr4gene20865	A	A	A	A	A	A	A	A	A	A	A	A	A	A	A	A	A	A	A	A	A	A	A	A	A	A	A	A	A	W	A	A	A	A	A	A	A	A	A	A	A	A	A	A	A
137	chr04_20347156	4	20347156	chr4gene26940	A	A	A	A	A	A	A	A	A	A	A	A	A	A	A	A	A	A	A	A	A	A	A	A	A	A	A	A	A	T	A	A	A	A	A	A	A	A	A	A	A	A	A	A	A
138	chr04_21318975	4	21318975	chr4gene28693	C	C	C	C	C	C	C	C	C	C	C	Y	C	C	C	C	C	C	C	C	C	C	C	C	C	C	C	C	C	C	T	C	C	C	C	C	C	C	C	C	C	C	C	C	C
139	chr04_21671762	4	21671762	chr4gene29482	A	A	A	A	A	A	A	A	A	A	A	A	A	A	A	A	A	A	A	A	A	A	A	M	A	A	A	A	C	A	A	A	A	A	A	A	A	A	A	A	A	A	A	A	A
140	chr04_26192219	4	26192219	chr4gene38289	G	G	G	G	G	G	G	G	G	G	G	A	G	G	G	G	G	G	R	G	G	G	G	G	G	G	G	A	G	G	G	G	G	G	G	G	G	R	G	G	G	G	G	G	A
141	chr04_26471635	4	26471635	chr4gene38724	G	G	G	G	G	G	G	G	G	G	G	G	G	G	G	G	G	G	G	G	G	G	G	G	G	G	G	G	G	G	G	G	G	G	G	G	G	G	G	G	G	G	G	G	G
142	chr04_28486916	4	28486916	chr4gene42591	G	G	G	G	G	G	G	G	G	G	G	R	G	G	G	G	G	G	G	G	G	G	G	G	G	G	G	G	G	G	G	G	G	G	G	G	G	G	G	G	G	G	G	G	G
143	chr04_29197619	4	29197619	chr4gene44004	C	C	C	C	C	C	C	C	C	C	C	C	C	C	C	C	C	C	C	C	C	C	C	C	C	C	C	C	C	C	C	C	C	C	C	C	C	C	C	C	C	C	C	C	C
144	chr04_29320659	4	29320659	chr4gene44222	C	C	C	C	C	C	C	C	C	C	C	Y	C	C	C	C	C	C	C	C	C	C	C	C	C	C	C	C	C	C	C	T	C	C	C	C	C	C	C	C	C	C	C	C	C
145	chr04_31688937	4	31688937	chr4gene49269	G	G	G	G	G	G	R	G	G	G	G	G	G	G	G	G	G	G	G	G	G	G	G	G	G	G	G	G	G	G	G	A	G	G	G	G	G	G	G	G	R	G	G	G	A
146	chr04_31928944	4	31928944	chr4gene49862	G	G	A	G	A	G	G	G	G	G	G	G	G	A	G	A	G	G	G	A	G	A	G	R	G	G	G	G	G	G	A	G	G	A	A	G	G	R	G	G	G	A	A	R	G
147	chr04_34159436	4	34159436	chr4gene54551	C	C	C	C	C	C	C	C	C	C	C	C	C	C	C	C	C	C	C	C	C	C	C	C	C	C	C	C	C	C	C	C	C	C	C	C	C	C	C	C	C	C	C	C	C
148	chr04_34786045	4	34786045	chr4gene56082	G	G	A	G	G	G	G	G	G	G	G	G	G	G	G	G	A	G	G	G	A	G	G	G	G	G	G	G	G	G	G	G	G	G	A	R	G	G	G	G	G	G	G	G	G
149	chr05_333818	5	333818	chr5gene847	T	T	T	T	T	T	T	T	T	T	T	T	T	T	T	T	T	T	T	T	T	T	T	T	T	T	T	T	T	T	T	T	T	T	T	T	T	Y	T	T	Y	T	T	T	T
150	chr05_359747	5	359747	chr5gene900	C	C	C	C	C	C	C	C	C	C	C	C	C	C	C	C	C	C	C	C	C	C	C	C	C	C	C	C	C	S	C	C	C	C	C	C	C	C	C	C	G	C	C	C	C
151	chr05_404819	5	404819	chr5gene959	T	T	T	T	T	T	A	T	T	T	T	T	T	T	T	T	T	T	T	T	T	T	T	T	T	T	T	T	T	T	T	T	T	T	T	T	T	T	T	T	A	T	T	T	T
152	chr05_430783	5	430783	chr5gene1039	T	T	T	T	T	T	C	T	T	T	T	T	T	T	T	T	T	T	T	T	T	T	T	T	T	T	T	T	T	T	T	T	T	T	T	T	T	T	T	T	C	T	T	T	T
153	chr05_1527151	5	1527151	chr5gene3084	C	C	C	C	C	T	C	C	C	C	Y	C	C	C	C	C	C	C	C	C	C	C	C	C	Y	C	Y	Y	T	C	C	C	C	C	C	C	C	C	C	C	C	C	C	Y	Y
154	chr05_1543192	5	1543192	chr5gene3107	C	C	C	C	C	C	C	C	C	C	C	C	C	C	C	C	C	C	C	C	C	Y	C	C	C	C	C	C	C	C	C	C	C	C	C	C	C	C	C	C	C	C	C	C	C
155	chr05_2121717	5	2121717	chr5gene4134	T	T	T	T	T	T	T	T	T	T	T	T	T	T	T	T	T	T	T	C	T	T	T	T	T	T	T	T	T	T	T	T	T	T	T	T	T	T	T	T	T	T	T	T	T
156	chr05_3313320	5	3313320	chr5gene6809	C	C	C	C	C	C	C	C	C	C	C	C	C	C	C	C	C	C	C	S	C	C	C	C	C	C	C	C	C	C	C	C	C	C	C	C	C	C	C	C	C	C	C	C	C
157	chr05_3370279	5	3370279	chr5gene6948	A	A	A	A	A	A	A	A	A	A	A	A	A	A	A	A	A	A	A	G	A	A	A	A	A	A	A	A	A	A	A	A	A	A	A	A	A	A	A	A	A	A	A	A	A
158	chr05_4500009	5	4500009	chr5gene8974	G	G	G	G	G	G	G	G	G	G	G	G	G	G	G	G	G	G	G	G	G	G	G	G	G	A	G	G	G	G	G	G	G	G	G	G	G	G	G	G	G	G	G	G	G
159	chr05_4691680	5	4691680	chr5gene9335	A	A	A	A	A	A	A	A	A	A	A	A	A	A	A	A	A	A	A	A	A	A	A	A	A	A	A	A	A	A	A	A	A	A	A	A	A	A	A	A	G	A	A	A	A
160	chr05_5957117	5	5957117	chr5gene11298	T	C	T	T	T	C	C	T	C	C	C	T	Y	T	C	T	T	T	Y	T	T	T	C	T	C	C	C	C	C	C	C	C	T	T	T	T	T	Y	C	T	C	T	T	T	C
161	chr05_6453785	5	6453785	chr5gene12134	A	A	A	A	A	A	A	A	A	A	T	A	A	A	A	A	A	A	A	A	A	A	A	A	T	A	A	A	A	A	A	A	A	A	A	A	A	A	A	A	A	A	A	A	A
162	chr05_8017383	5	8017383	chr5gene14683	T	T	T	T	T	T	T	T	T	T	T	T	T	T	T	T	T	T	T	W	T	T	T	T	T	T	T	T	T	T	T	A	T	T	T	T	T	T	T	T	T	T	T	T	T
163	chr05_10334625	5	10334625	chr5gene17425	G	G	G	G	G	G	G	G	G	G	G	G	A	G	G	G	G	G	G	G	G	G	A	G	G	G	G	G	G	G	A	G	G	G	G	G	G	G	G	G	G	G	G	R	G
164	chr05_15883904	5	15883904	chr5gene24659	T	T	T	T	T	C	C	T	C	T	C	Y	C	T	C	T	T	C	T	Y	C	T	C	T	C	C	C	Y	C	C	C	C	T	C	T	C	T	T	C	C	T	T	T	T	C
165	chr05_15986946	5	15986946	chr5gene24779	C	C	C	C	C	C	C	C	C	C	C	C	C	C	C	C	C	C	C	M	C	C	C	C	C	C	C	C	C	C	C	C	C	C	C	C	C	M	C	C	M	C	C	C	C
166	chr05_16208757	5	16208757	chr5gene25126	C	C	C	C	C	C	C	C	C	C	C	C	M	C	C	C	C	C	C	C	C	C	C	C	C	C	C	C	C	C	A	A	C	C	C	C	C	C	C	C	C	C	C	C	C
167	chr05_18291656	5	18291656	chr5gene28793	C	C	C	C	C	C	C	C	C	C	C	C	C	C	C	C	C	C	C	C	C	C	C	C	C	C	C	C	C	C	C	C	C	C	C	C	C	C	C	C	C	C	C	C	C
168	chr05_24792518	5	24792518	chr5gene41343	G	G	G	G	G	G	G	G	G	G	G	G	G	G	G	G	G	G	G	G	G	G	G	G	G	G	G	G	G	G	G	G	G	G	G	G	G	G	G	G	G	G	G	G	G
169	chr05_26365282	5	26365282	chr5gene44588	A	A	A	A	A	A	A	A	A	A	A	R	A	A	A	A	A	A	A	A	A	A	A	A	A	A	A	A	A	A	A	A	A	A	A	A	A	A	A	A	A	A	A	A	A
170	chr05_27078793	5	27078793	chr5gene46363	A	A	A	A	A	A	A	A	A	A	A	A	A	A	A	A	A	G	R	G	A	A	G	R	A	A	G	A	A	A	G	G	A	G	A	R	R	R	A	G	A	A	A	A	G
171	chr05_29589782	5	29589782	chr5gene51708	C	C	C	C	C	C	C	C	C	C	C	C	C	C	C	C	C	C	C	C	C	C	C	C	C	C	C	C	C	C	C	C	C	C	C	C	C	C	C	C	C	C	C	C	C
172	chr06_237698	6	237698	chr6gene429	C	C	C	C	C	C	C	C	C	C	T	Y	C	C	C	C	C	C	Y	C	C	C	C	C	T	C	C	C	C	C	C	C	C	C	C	C	C	C	C	C	C	C	C	C	C
173	chr06_594312	6	594312	chr6gene1248	A	G	A	A	G	G	G	G	G	G	G	G	G	A	R	G	A	A	G	G	G	G	G	G	G	G	G	G	G	G	G	G	G	G	A	A	G	R	G	A	G	A	G	R	G
174	chr06_3167431	6	3167431	chr6gene6969	G	G	G	G	G	G	G	G	G	G	G	G	G	G	A	G	G	G	G	G	G	R	G	G	G	G	R	A	G	G	G	G	G	G	G	G	G	R	A	G	G	G	G	G	G
175	chr06_3250298	6	3250298	chr6gene7162	C	C	C	C	C	C	C	C	C	C	C	C	C	C	T	C	C	C	C	C	C	Y	C	C	C	C	Y	T	C	C	C	C	C	C	C	C	C	Y	T	C	C	C	C	C	C
176	chr06_3258426	6	3258426	chr6gene7162	C	C	C	C	C	C	C	C	C	C	C	C	C	C	T	C	C	C	C	C	C	C	C	C	C	C	Y	T	C	C	C	C	C	C	C	C	C	Y	T	C	C	C	C	C	C
177	chr06_3292713	6	3292713	chr6gene7264	C	C	C	C	C	C	C	C	C	C	C	C	C	C	C	C	C	C	C	C	C	C	C	C	C	C	M	A	C	C	C	C	C	C	C	C	C	M	C	C	C	C	C	C	C
178	chr06_5682789	6	5682789	chr6gene12222	T	T	T	T	T	T	T	T	T	T	T	T	T	T	T	T	T	T	T	T	T	T	T	T	T	T	T	T	T	T	T	T	T	T	T	T	T	T	T	C	T	T	T	T	T
179	chr06_6379359	6	6379359	chr6gene13670	C	C	C	C	C	C	C	C	C	C	C	C	C	C	C	C	C	C	C	C	C	C	C	C	C	C	C	C	C	C	C	C	C	C	C	C	C	C	C	C	C	C	C	C	T
180	chr06_6598710	6	6598710	chr6gene14106	C	C	C	C	C	C	C	C	C	C	C	C	C	C	C	C	C	C	C	C	C	C	C	C	C	C	C	C	C	C	C	C	C	C	C	C	C	C	C	C	C	C	C	C	T
181	chr06_10289518	6	10289518	chr6gene20019	T	T	T	T	T	T	T	T	T	T	T	W	T	T	T	T	T	T	T	T	T	T	T	T	T	T	T	T	A	W	T	T	T	T	T	T	T	T	T	T	T	T	T	T	T
182	chr06_10592435	6	10592435	chr6gene20405	R	A	A	A	A	G	G	A	G	G	R	G	G	A	G	A	A	A	G	G	G	A	G	A	G	G	G	G	A	G	G	G	A	G	A	A	G	R	G	A	G	A	A	R	R
183	chr06_10730926	6	10730926	chr6gene20501	C	C	C	C	C	C	C	C	C	C	C	C	C	C	C	C	C	C	C	C	C	C	C	C	C	C	C	C	C	Y	C	C	C	C	C	C	C	C	C	C	C	C	C	C	C
184	chr06_10836263	6	10836263	chr6gene20637	C	C	C	C	C	C	C	C	C	C	C	C	T	C	C	C	C	C	C	C	C	C	C	C	C	T	C	C	C	T	C	C	C	C	C	C	C	C	C	C	C	C	C	C	T
185	chr06_12180679	6	12180679	chr6gene22785	G	G	G	G	G	G	A	G	G	G	G	R	A	G	G	G	G	G	R	G	G	G	G	G	G	A	G	G	G	G	G	G	G	G	G	G	G	G	G	G	G	G	G	G	G
186	chr06_12186225	6	12186225	chr6gene22789	A	A	A	A	A	A	G	A	A	A	A	G	G	A	A	A	A	A	R	A	A	A	A	A	A	G	A	A	A	A	A	A	A	A	A	A	A	A	A	A	A	A	A	A	A
187	chr06_16197057	6	16197057	chr6gene27215	G	G	G	G	G	G	G	G	G	G	G	G	G	G	G	G	G	G	G	G	G	G	G	G	G	G	G	G	G	G	G	G	G	G	G	G	G	G	G	G	G	G	G	G	G
188	chr06_18170200	6	18170200	chr6gene30020	C	C	C	C	C	T	C	C	C	C	C	C	C	C	C	C	C	C	C	C	C	C	C	C	C	C	C	C	C	C	C	T	C	C	C	C	C	C	C	C	T	C	C	C	C
189	chr06_18199175	6	18199175	chr6gene30067	G	G	G	G	G	G	G	G	G	G	A	A	G	G	G	G	G	G	R	G	A	G	G	G	A	G	G	G	G	G	G	G	G	G	G	G	G	G	G	G	G	G	G	G	G
190	chr06_18220692	6	18220692	chr6gene30096	A	A	A	A	A	G	G	A	G	G	G	R	G	A	G	G	A	A	G	G	G	A	G	A	G	G	R	R	G	G	G	G	R	G	A	A	A	R	G	A	G	A	A	R	G
191	chr06_19225981	6	19225981	chr6gene31639	G	G	G	G	G	G	G	G	G	G	G	G	G	G	G	G	G	G	G	G	R	G	A	G	G	G	G	G	G	R	A	G	G	G	G	G	G	R	G	G	A	G	G	G	G
192	chr06_21662625	6	21662625	chr6gene34828	T	T	T	T	T	T	T	T	T	T	T	T	T	T	T	T	T	T	T	T	T	T	T	T	T	T	T	T	T	T	T	T	T	T	T	T	T	T	T	T	T	T	T	T	T
193	chr06_22688271	6	22688271	chr6gene36531	G	G	G	G	G	G	G	G	G	G	G	G	G	G	G	G	G	G	G	G	G	G	G	G	G	G	G	G	G	G	G	G	G	G	G	G	G	G	G	G	G	G	G	G	A
194	chr06_24686961	6	24686961	chr6gene39628	T	T	T	T	G	G	G	T	G	K	G	G	K	T	G	T	T	G	G	G	G	T	G	T	G	G	G	G	G	G	G	G	K	G	T	G	T	K	G	T	G	G	T	K	K
195	chr06_24691668	6	24691668	chr6gene39644	G	G	G	G	G	G	G	G	G	G	G	G	G	G	G	G	G	C	C	G	G	G	G	G	G	G	G	G	G	G	G	G	G	G	G	C	G	G	G	G	G	G	G	G	G
196	chr06_26205033	6	26205033	chr6gene42537	T	T	Y	T	T	C	C	T	C	C	C	C	Y	T	C	C	T	C	Y	C	C	C	C	C	C	C	C	C	C	C	C	C	Y	C	C	C	T	Y	C	C	C	T	T	Y	C
197	chr06_26941745	6	26941745	chr6gene43588	T	T	T	T	T	A	A	T	A	A	A	A	A	T	A	T	T	T	W	T	A	T	A	T	A	A	A	A	A	A	A	A	T	A	T	T	T	T	A	T	A	T	T	T	A
198	chr06_27939477	6	27939477	chr6gene45721	T	T	T	T	T	T	T	T	T	T	T	T	T	T	T	T	T	T	T	T	T	T	T	T	T	T	T	W	T	T	T	T	T	T	T	T	T	W	T	T	T	T	T	T	W
199	chr06_28122570	6	28122570	chr6gene46088	A	A	A	A	A	A	A	A	A	A	A	A	A	A	A	A	A	A	A	A	A	A	A	A	A	A	A	A	A	A	A	A	A	A	A	A	A	A	A	A	A	A	A	A	A
200	chr06_28619281	6	28619281	chr6gene47155	T	T	T	T	T	A	T	T	T	A	T	T	T	T	T	T	T	T	T	T	T	T	A	T	T	T	T	T	T	T	T	T	T	A	T	T	T	T	T	T	A	T	T	T	T
201	chr06_28650760	6	28650760	chr6gene47223	A	A	A	A	A	T	A	A	A	T	A	A	A	A	A	A	A	A	A	A	A	A	T	A	A	A	A	A	A	A	A	A	A	T	A	A	A	A	A	A	T	A	A	A	A
202	chr06_30802482	6	30802482	chr6gene51445	C	C	C	C	C	A	A	C	A	A	A	A	A	C	A	C	C	C	A	A	A	C	A	A	A	A	M	C	A	A	A	C	C	A	C	A	M	M	A	A	A	C	C	M	A
203	chr07_1017730	7	1017730	chr7gene1976	T	T	T	T	T	T	T	T	T	T	T	T	T	T	T	T	T	T	T	T	T	T	T	T	T	T	T	T	T	T	T	T	T	T	T	T	T	T	T	T	Y	T	T	T	T
204	chr07_1061163	7	1061163	chr7gene2064	A	A	A	A	A	A	A	A	A	A	A	A	A	A	A	A	A	A	A	A	A	A	A	A	A	A	A	A	A	A	A	A	A	A	A	A	A	A	A	A	A	A	A	A	A
205	chr07_1127998	7	1127998	chr7gene2212	G	G	G	G	G	G	G	G	G	G	G	G	G	G	G	G	G	G	G	G	G	G	G	G	G	G	G	G	G	G	G	G	G	G	G	G	G	G	G	G	G	G	G	G	G
206	chr07_1773518	7	1773518	chr7gene3160	G	G	G	G	G	G	A	G	R	G	G	G	G	G	G	G	G	G	G	G	A	G	G	G	G	G	R	G	G	G	G	G	G	A	G	G	G	G	G	G	G	G	G	G	G
207	chr07_3594811	7	3594811	chr7gene6584	A	A	A	A	A	A	A	A	A	A	G	A	A	A	A	A	A	A	A	A	A	A	A	A	G	A	A	A	A	A	A	A	A	A	A	A	A	A	A	A	A	A	A	A	A
208	chr07_4984264	7	4984264	chr7gene9451	A	A	A	A	A	G	G	A	G	G	G	G	G	R	G	A	A	A	G	G	G	A	G	A	G	G	G	G	G	G	G	G	A	A	A	A	G	G	G	A	G	A	A	R	G
209	chr07_9755814	7	9755814	chr7gene16666	A	A	A	A	A	G	G	A	G	G	G	G	G	A	G	G	G	A	G	G	G	A	G	R	G	G	G	G	G	G	G	G	A	G	A	A	A	G	G	G	G	A	A	R	G
210	chr07_12826032	7	12826032	chr7gene19744	A	A	A	A	A	T	A	A	A	A	A	A	T	A	A	A	A	A	A	A	A	A	A	A	A	A	A	A	A	A	A	A	A	A	A	A	A	A	A	A	A	A	A	A	A
211	chr07_13893872	7	13893872	chr7gene21360	Y	Y	C	C	C	C	C	C	C	C	C	C	C	C	C	Y	T	C	C	C	C	Y	C	C	C	C	C	C	C	C	C	C	C	C	C	C	C	C	C	C	T	Y	Y	C	C
212	chr07_19044858	7	19044858	chr7gene28959	C	C	C	C	C	A	A	C	A	M	A	M	A	C	A	C	C	A	A	A	C	C	A	C	A	C	A	A	A	A	A	A	C	A	C	A	C	A	A	A	C	C	C	M	A
213	chr07_20640108	7	20640108	chr7gene31823	T	T	T	T	T	T	T	T	T	T	T	T	T	T	T	T	T	T	T	T	T	T	T	T	T	T	T	T	T	T	T	T	T	T	T	T	T	T	T	T	T	T	T	T	T
214	chr07_20694040	7	20694040	chr7gene31920	T	T	T	T	T	T	T	T	T	T	T	T	T	T	T	T	T	T	T	T	T	T	T	T	T	T	T	T	T	T	T	T	T	T	T	T	Y	T	T	T	T	T	T	T	T
215	chr07_21750074	7	21750074	chr7gene33622	C	C	C	C	C	C	C	C	G	G	G	G	G	C	G	C	C	C	G	G	G	C	G	C	G	G	G	C	G	G	G	G	C	C	C	C	C	S	G	C	C	C	C	C	C
216	chr07_22096314	7	22096314	chr7gene34310	C	C	C	C	C	C	C	C	C	C	T	Y	C	C	C	C	C	C	C	C	C	C	C	C	T	C	C	C	T	C	C	C	C	C	C	C	C	Y	C	C	C	C	C	C	T
217	chr07_22539230	7	22539230	chr7gene35104	C	C	C	C	C	C	G	C	S	C	G	C	C	C	C	C	C	C	C	C	G	C	C	C	G	C	S	S	C	C	G	C	C	C	C	C	C	S	C	C	C	C	C	C	G
218	chr07_22839976	7	22839976	chr7gene35551	C	C	C	C	C	C	C	C	C	C	C	C	C	C	C	C	C	T	C	C	Y	C	C	C	C	C	C	C	C	C	C	C	C	C	C	C	C	C	C	C	C	C	C	C	C
219	chr07_22929241	7	22929241	chr7gene35753	C	C	C	C	C	C	C	C	C	C	C	C	C	C	C	C	C	C	C	C	C	C	C	C	C	C	C	C	C	C	C	C	C	C	C	C	C	C	C	C	C	C	C	C	C
220	chr07_23664197	7	23664197	chr7gene37353	G	G	G	G	G	G	G	G	G	G	G	G	G	G	G	G	G	G	G	G	G	G	G	K	G	G	G	G	G	G	G	G	G	G	G	G	G	G	G	T	G	G	G	G	G
221	chr07_24616007	7	24616007	chr7gene39268	G	A	R	G	A	A	A	A	A	A	A	A	A	G	A	A	G	A	A	A	A	G	A	A	A	A	A	R	A	A	A	A	G	A	A	A	G	R	A	A	G	G	G	R	A
222	chr07_24811358	7	24811358	chr7gene39622	C	C	C	C	C	C	C	C	C	C	C	T	C	C	C	C	T	C	C	C	C	T	C	C	C	C	C	C	C	C	C	C	C	C	C	C	C	Y	C	C	C	C	C	C	C
223	chr07_25555241	7	25555241	chr7gene41060	C	C	C	C	C	C	C	C	C	C	C	C	C	C	C	C	C	T	C	C	C	C	C	C	C	C	C	C	C	C	C	C	C	C	C	T	C	C	C	C	C	C	C	C	C
224	chr07_25853027	7	25853027	chr7gene41575	C	C	C	C	C	C	C	C	C	C	C	C	C	C	C	C	C	C	C	C	C	C	T	C	C	C	C	C	C	C	C	C	C	C	C	C	C	C	C	C	C	C	C	C	C
225	chr07_27894205	7	27894205	chr7gene45979	G	G	G	G	G	G	G	G	G	G	G	K	G	G	G	G	G	G	G	G	G	G	G	G	G	T	G	G	G	T	G	G	G	G	G	G	G	G	G	G	G	G	G	G	G
226	chr07_28379746	7	28379746	chr7gene46745	G	G	G	G	G	G	G	G	R	A	A	G	G	G	G	G	G	G	G	G	G	G	G	G	A	G	A	G	G	G	A	G	G	G	G	G	G	G	G	G	G	G	G	G	G
227	chr07_28459650	7	28459650	chr7gene46976	T	T	T	T	T	T	T	T	Y	T	T	T	T	T	C	T	T	T	T	T	T	T	C	T	T	T	T	T	T	T	T	T	T	T	T	T	T	T	T	T	T	T	T	T	T
228	chr08_121488	8	121488	chr8gene349	A	A	A	A	A	G	G	A	G	G	A	G	A	A	G	A	A	A	G	A	G	A	A	A	A	G	G	G	G	A	A	A	A	A	A	G	A	R	G	A	A	A	A	R	G
229	chr08_370576	8	370576	chr8gene863	G	G	G	G	G	T	T	G	T	T	T	T	T	G	T	G	G	G	T	T	T	G	G	G	T	T	T	T	T	T	T	T	G	T	G	G	G	K	T	G	T	G	G	K	T
230	chr08_2062912	8	2062912	chr8gene4228	G	G	G	G	G	G	G	G	G	G	A	A	G	G	G	G	G	G	R	G	G	G	G	G	A	G	G	G	A	G	G	G	G	G	G	G	G	G	G	G	G	G	G	G	G
231	chr08_2781239	8	2781239	chr8gene5382	C	C	C	C	C	C	C	C	C	C	C	C	C	C	C	C	C	C	C	C	C	C	C	C	C	C	C	C	C	C	C	C	C	C	C	C	C	C	C	C	C	C	C	C	T
232	chr08_3408508	8	3408508	chr8gene6662	C	C	C	C	C	C	C	C	C	C	C	C	C	C	C	C	C	C	C	C	C	C	C	C	C	C	C	C	C	C	T	C	C	T	C	C	C	Y	C	C	C	C	C	Y	C
233	chr08_6041298	8	6041298	chr8gene11339	T	T	T	T	T	C	C	T	C	C	C	C	C	T	C	T	T	T	C	T	C	T	C	T	C	C	C	Y	C	C	C	C	T	C	T	T	T	Y	C	T	C	T	T	Y	C
234	chr08_8775141	8	8775141	chr8gene15362	G	G	G	G	G	G	G	G	G	G	G	G	A	G	G	G	G	G	G	G	G	G	G	G	G	G	R	G	G	G	A	G	G	G	G	G	G	R	G	G	G	G	G	R	G
235	chr08_9104747	8	9104747	chr8gene15886	T	T	T	T	T	T	T	T	T	T	T	T	T	T	T	T	T	T	T	T	T	T	T	T	T	T	T	T	C	T	T	T	T	C	T	T	T	T	T	T	C	T	T	T	C
236	chr08_9112242	8	9112242	chr8gene15917	A	A	A	A	A	A	A	A	A	A	A	A	A	A	A	A	A	A	M	A	A	A	A	A	A	C	A	A	A	A	A	A	A	A	A	A	A	A	A	A	C	A	A	A	A
237	chr08_10492997	8	10492997	chr8gene17864	C	C	C	C	C	C	C	C	C	C	C	C	C	C	C	C	C	C	C	C	C	C	C	C	C	C	C	Y	C	C	C	C	C	C	C	C	C	C	C	C	C	C	C	C	Y
238	chr08_11518135	8	11518135	chr8gene18987	G	G	G	G	G	G	G	G	G	G	G	G	G	G	G	G	G	A	R	G	G	G	G	G	G	G	G	G	G	G	G	G	G	G	G	G	G	G	G	A	G	G	G	G	G
239	chr08_11738342	8	11738342	chr8gene19292	T	T	T	T	T	T	T	T	T	T	T	T	T	T	T	T	T	C	Y	T	T	T	T	T	T	T	T	T	T	T	T	T	T	T	T	T	T	T	T	C	T	T	T	T	T
240	chr08_11749278	8	11749278	chr8gene19296	C	C	C	C	C	C	C	C	C	C	C	C	Y	C	C	C	C	C	C	C	C	C	C	C	C	C	C	C	C	C	T	C	C	C	C	C	C	Y	C	C	C	C	C	Y	C
241	chr08_11898543	8	11898543	chr8gene19483	G	G	G	G	G	G	G	G	G	G	G	G	G	G	G	G	G	A	G	G	G	G	G	G	G	G	G	G	A	G	G	G	G	A	G	G	G	G	G	A	G	G	G	G	G
242	chr08_12099405	8	12099405	chr8gene19733	C	C	C	C	C	C	C	C	C	C	C	C	C	C	C	C	C	T	C	C	C	C	C	C	C	C	C	C	T	C	C	C	C	T	C	C	C	C	C	T	C	C	C	C	C
243	chr08_13730880	8	13730880	chr8gene21696	G	G	G	G	G	G	G	G	G	G	G	G	G	G	G	G	G	G	G	G	G	G	G	G	G	G	G	G	T	G	G	G	G	T	G	G	G	G	G	G	G	G	G	G	G
244	chr08_15348871	8	15348871	chr8gene23822	G	G	G	G	G	G	G	G	G	G	G	G	G	G	G	G	G	G	R	G	G	G	G	G	G	A	G	G	G	G	G	G	G	G	G	G	G	G	G	G	G	G	G	G	G
245	chr08_15503812	8	15503812	chr8gene24042	G	G	G	G	G	G	G	G	G	G	G	G	G	G	G	G	G	G	G	G	G	G	G	G	G	G	G	G	G	G	G	G	G	G	G	G	G	G	G	G	G	G	G	G	G
246	chr08_15825555	8	15825555	chr8gene24563	C	C	C	C	C	C	C	C	C	C	C	C	C	C	C	C	C	C	C	C	C	C	C	C	C	C	C	C	C	C	C	C	C	C	C	C	C	C	C	C	Y	C	C	C	C
247	chr08_16617220	8	16617220	chr8gene25620	A	A	A	A	A	A	A	A	A	A	A	A	A	A	A	A	A	A	A	A	A	A	G	A	A	A	A	A	G	A	A	A	A	A	A	A	A	A	A	A	A	A	A	A	A
248	chr08_17105618	8	17105618	chr8gene26220	G	G	G	G	G	G	G	G	G	G	G	G	G	G	G	G	G	G	G	G	G	G	A	G	G	G	G	G	A	G	G	G	G	G	G	G	G	G	G	G	G	G	G	G	G
249	chr08_17105681	8	17105681	chr8gene26220	C	C	C	C	C	C	C	C	C	C	C	C	C	C	C	C	C	C	C	C	C	C	T	C	C	C	C	C	T	C	C	C	C	C	C	C	C	C	C	C	C	C	C	C	C
250	chr08_17160046	8	17160046	chr8gene26279	G	G	G	G	G	G	A	G	R	G	G	G	G	G	A	G	G	G	R	G	A	G	G	G	G	G	G	G	G	G	G	A	G	G	G	G	G	G	A	G	G	G	G	G	G
251	chr08_17182234	8	17182234	chr8gene26309	G	G	G	G	G	G	G	G	G	G	G	G	G	G	G	G	G	G	G	G	G	G	G	G	G	G	G	G	G	G	G	G	G	G	G	G	G	G	G	G	G	G	G	G	G
252	chr08_17209878	8	17209878	chr8gene26348	G	G	G	G	G	G	G	G	G	G	G	G	G	G	G	G	G	G	G	G	G	G	G	G	G	G	G	G	G	G	G	A	G	G	G	G	G	G	G	G	G	G	G	G	G
253	chr08_17436183	8	17436183	chr8gene26656	G	G	G	G	G	A	G	G	R	G	G	G	G	G	R	G	G	G	G	G	A	G	A	G	G	G	G	G	A	G	G	A	G	G	G	G	G	G	A	G	G	G	G	G	G
254	chr08_17608601	8	17608601	chr8gene26928	G	G	G	G	G	A	G	G	G	A	G	G	G	G	G	G	G	G	G	G	G	G	A	G	G	G	G	G	A	R	G	G	G	G	G	G	G	G	G	G	G	G	G	G	G
255	chr08_17735847	8	17735847	chr8gene27151	A	A	A	A	A	A	A	A	A	A	A	A	A	A	A	A	A	A	R	A	A	A	A	A	A	A	A	A	A	A	A	A	A	A	A	A	A	A	G	A	A	A	A	A	A
256	chr08_18164230	8	18164230	chr8gene27728	R	G	G	G	G	G	G	G	G	G	G	G	G	G	G	G	G	G	G	G	G	G	G	G	G	G	G	G	G	G	G	G	G	G	G	G	G	R	A	G	G	G	G	G	G
257	chr08_18338569	8	18338569	chr8gene28019	C	C	C	C	C	C	T	C	C	T	C	C	C	C	C	C	C	C	C	C	C	C	C	C	C	C	C	C	T	C	C	C	C	C	C	C	C	C	C	C	C	C	C	C	C
258	chr08_18407854	8	18407854	chr8gene28221	C	C	C	C	C	C	C	C	C	C	C	C	C	C	C	C	T	C	C	C	T	C	C	C	C	C	C	C	C	C	C	T	C	C	C	C	C	C	T	C	C	C	C	C	C
259	chr08_18548390	8	18548390	chr8gene28451	G	G	G	G	G	G	G	G	G	G	A	G	A	G	G	G	G	G	R	G	G	R	G	G	A	G	R	A	G	G	A	G	G	A	G	G	G	R	G	G	A	G	G	G	G
260	chr08_23209018	8	23209018	chr8gene36502	G	G	G	G	G	G	G	G	G	G	G	G	A	G	G	G	G	G	R	G	G	G	A	G	G	G	R	A	G	G	A	G	G	A	G	G	G	G	A	G	G	G	G	G	G
261	chr08_25308826	8	25308826	chr8gene40640	T	T	T	T	T	A	A	T	W	A	T	A	T	T	T	T	T	T	T	T	A	T	T	T	T	T	T	T	T	T	T	T	T	T	T	T	T	T	T	T	T	T	T	T	T
262	chr08_25354300	8	25354300	chr8gene40773	A	A	A	A	A	C	C	A	M	M	C	C	A	A	A	A	A	A	A	A	C	A	A	A	C	A	A	M	A	C	A	A	A	A	A	A	A	A	A	A	A	A	A	A	A
263	chr08_25799557	8	25799557	chr8gene41757	G	G	G	G	G	A	A	G	R	A	A	A	R	G	G	G	G	G	R	G	A	G	A	G	A	G	R	R	A	G	A	A	G	A	G	G	G	R	G	G	A	G	G	R	A
264	chr08_26114332	8	26114332	chr8gene42413	G	G	G	G	G	G	G	G	G	G	G	G	G	G	G	G	G	G	G	G	G	G	G	G	G	G	G	G	A	G	G	G	G	G	G	G	G	G	G	G	G	G	G	G	A
265	chr08_26404494	8	26404494	chr8gene43030	A	A	A	A	A	A	A	A	A	R	A	R	A	A	A	A	A	A	A	A	A	A	A	A	A	A	A	A	A	G	A	A	A	A	A	A	A	A	A	A	A	A	A	A	A
266	chr08_26559568	8	26559568	chr8gene43454	A	A	A	A	A	A	A	A	A	A	A	A	A	A	A	A	A	A	A	A	A	A	A	A	A	A	A	G	A	A	A	A	A	A	A	A	A	A	A	A	A	A	A	A	A
267	chr08_26742834	8	26742834	chr8gene43849	G	G	G	G	G	G	G	G	R	A	G	R	R	G	G	G	G	G	R	R	A	G	G	G	G	A	R	R	G	G	G	G	G	G	G	G	G	G	G	G	A	G	G	G	A
268	chr08_26867689	8	26867689	chr8gene44052	T	T	T	T	T	T	T	T	T	G	T	G	T	T	T	T	T	T	T	T	T	T	T	T	T	T	T	G	T	G	T	T	T	T	T	T	T	T	T	T	T	T	T	T	T
269	chr08_26929456	8	26929456	chr8gene44187	C	C	C	C	C	C	C	C	C	T	C	T	C	C	C	C	C	C	C	C	T	C	C	C	C	C	C	C	C	T	C	C	C	C	C	C	C	C	C	C	T	C	C	C	C
270	chr08_27089916	8	27089916	chr8gene44520	G	G	G	G	G	G	G	G	G	G	G	G	A	G	G	G	G	G	G	G	G	G	G	G	G	G	G	A	G	G	G	G	G	G	G	G	G	G	G	G	G	G	G	G	R
271	chr08_27119470	8	27119470	chr8gene44551	T	T	T	T	T	T	T	T	T	T	T	T	T	T	T	T	T	T	T	T	T	T	T	T	T	T	T	T	G	T	T	T	T	T	T	T	T	T	T	T	T	T	T	T	T
272	chr08_27519074	8	27519074	chr8gene45512	A	A	A	A	A	A	C	A	C	C	C	C	M	A	C	A	A	A	M	A	A	A	C	A	C	A	C	A	C	C	C	C	A	A	A	A	A	M	C	A	A	A	A	A	C
273	chr09_5092812	9	5092812	chr9gene6092	G	A	A	A	G	G	G	A	G	G	G	G	G	A	G	A	A	G	G	G	G	A	G	G	G	G	G	G	G	G	G	G	A	G	A	G	A	R	G	G	R	A	A	R	G
274	chr09_6725671	9	6725671	chr9gene8167	T	T	T	T	T	C	C	T	C	C	C	C	C	Y	C	C	T	C	T	C	C	C	C	C	C	C	C	C	C	Y	T	T	T	T	T	C	T	Y	C	C	T	C	T	T	Y
275	chr09_7995728	9	7995728	chr9gene9868	G	G	G	G	G	C	C	G	C	C	C	C	C	C	C	C	C	C	C	C	C	C	C	C	C	C	C	C	C	C	C	C	G	C	G	C	G	S	C	C	S	G	G	S	C
276	chr09_9539132	9	9539132	chr9gene11763	G	G	G	G	G	G	T	G	G	T	T	G	G	G	G	G	G	G	G	G	G	G	G	G	T	G	K	G	G	G	G	G	G	G	G	G	G	G	G	G	G	G	G	G	G
277	chr09_9970575	9	9970575	chr9gene12296	C	C	C	T	C	T	T	C	T	T	T	T	T	C	T	C	C	T	T	T	T	C	T	T	T	T	T	T	T	T	T	T	C	T	C	T	C	Y	T	Y	T	C	C	T	T
278	chr09_11942323	9	11942323	chr9gene15473	T	T	T	T	T	T	T	T	T	T	T	T	T	T	T	T	T	T	T	T	T	T	T	T	T	T	T	T	T	A	T	T	T	T	T	T	T	T	T	T	T	T	T	T	A
279	chr09_12100369	9	12100369	chr9gene15699	T	W	W	T	T	T	T	A	T	T	T	T	T	A	T	A	W	A	T	T	T	T	T	T	T	T	T	T	T	T	T	T	W	T	T	T	A	T	T	T	T	T	T	T	T
280	chr09_12541839	9	12541839	chr9gene16524	T	T	T	T	T	G	G	T	G	G	G	T	T	T	G	T	T	T	T	T	G	T	G	T	G	T	G	K	T	K	T	T	T	T	T	K	T	K	G	T	G	T	T	T	T
281	chr09_12676648	9	12676648	chr9gene16772	G	G	G	G	G	G	G	G	G	G	G	T	T	G	G	G	G	G	G	G	G	G	G	G	G	G	G	G	T	G	G	G	G	G	G	G	G	G	G	G	G	G	G	G	G
282	chr09_12952684	9	12952684	chr9gene17202	C	C	C	C	C	C	C	C	C	C	C	C	C	C	C	C	C	C	C	C	C	C	T	C	C	C	C	C	C	C	C	C	C	C	C	C	C	C	C	C	C	C	C	C	C
283	chr09_15773833	9	15773833	chr9gene21663	C	C	C	C	C	T	C	C	C	C	C	C	C	C	C	C	C	C	C	C	T	C	T	C	C	C	Y	C	C	C	C	C	C	C	C	C	C	C	C	C	T	C	C	C	C
284	chr09_16502347	9	16502347	chr9gene22983	G	G	G	G	G	G	G	G	G	G	A	G	G	G	G	G	G	G	R	G	G	G	G	G	A	G	G	G	G	G	G	G	G	G	G	G	G	G	G	G	G	G	G	G	G
285	chr09_19553828	9	19553828	chr9gene29009	G	G	G	G	G	G	G	G	G	A	A	G	G	G	A	G	G	G	G	G	G	G	G	G	A	G	A	A	G	G	G	A	G	A	G	G	G	R	A	G	G	G	G	G	G
286	chr09_19598060	9	19598060	chr9gene29099	C	C	C	C	C	C	C	C	C	C	C	C	C	C	C	C	C	C	C	A	C	C	C	C	C	C	A	A	C	C	C	A	C	A	C	C	C	C	C	C	C	C	C	C	C
287	chr09_22370742	9	22370742	chr9gene35293	T	T	T	T	T	T	T	T	T	T	T	T	T	T	T	T	T	C	T	T	T	T	T	C	T	T	T	T	T	T	T	T	T	T	T	T	T	T	T	T	T	T	T	T	T
288	chr10_2506896	10	2506896	chr10gene3806	T	T	T	T	T	T	T	T	T	T	T	T	T	T	T	T	T	T	T	T	T	T	T	T	T	T	T	T	T	T	T	T	T	T	T	T	T	T	A	T	T	T	T	T	T
289	chr10_4655190	10	4655190	chr10gene6709	T	T	T	T	T	C	C	T	C	C	C	C	T	T	C	C	T	T	C	C	C	T	C	T	C	C	C	C	C	C	C	C	Y	C	T	C	C	Y	C	C	C	T	C	Y	C
290	chr10_4661109	10	4661109	chr10gene6714	G	G	G	G	G	G	G	G	G	G	G	G	R	G	G	G	G	G	G	G	G	G	G	G	G	G	G	G	G	G	G	G	G	G	G	G	G	G	G	G	G	G	G	G	G
291	chr10_5678182	10	5678182	chr10gene7986	T	T	T	T	T	T	T	T	G	G	G	K	T	T	G	T	T	T	K	G	T	T	T	T	G	T	G	G	T	T	G	T	T	G	T	K	T	K	T	T	T	T	T	K	T
292	chr10_5768223	10	5768223	chr10gene8090	C	C	C	C	C	C	C	C	C	C	C	C	C	C	C	C	C	C	C	C	C	C	C	C	C	C	C	C	C	C	C	C	C	C	C	C	C	C	C	C	C	C	C	C	C
293	chr10_8637756	10	8637756	chr10gene11054	G	G	G	G	G	A	A	G	G	G	G	A	G	G	G	A	A	G	R	A	A	G	A	G	G	G	A	G	A	A	G	A	R	G	G	G	G	R	A	G	A	G	G	G	A
294	chr10_9276513	10	9276513	chr10gene11812	G	G	G	G	G	G	G	G	G	G	G	G	G	G	G	G	G	A	G	G	G	G	G	G	G	G	G	G	G	G	G	G	G	G	G	R	A	G	G	A	G	G	G	G	G
295	chr10_11034325	10	11034325	chr10gene13950	G	G	G	G	G	G	A	G	G	G	G	G	R	G	G	G	G	G	G	G	G	G	G	G	G	A	G	G	G	G	G	G	G	G	G	G	G	G	G	G	G	G	G	G	G
296	chr10_11289895	10	11289895	chr10gene14268	C	C	C	C	C	C	T	C	C	C	C	C	T	C	C	C	C	C	C	C	C	C	T	C	C	T	C	C	T	C	C	C	C	C	C	C	Y	C	C	C	C	C	C	C	C
297	chr10_13424770	10	13424770	chr10gene17442	G	G	G	G	G	G	G	G	G	G	G	G	G	G	G	G	G	G	G	G	G	G	G	G	G	G	G	G	G	A	G	G	G	G	G	G	G	G	G	G	G	G	G	G	G
298	chr10_14763500	10	14763500	chr10gene19602	C	C	G	C	G	G	G	C	G	G	G	S	G	C	S	G	G	G	G	G	G	G	G	G	G	G	G	G	G	G	G	G	G	G	G	G	C	S	G	G	G	C	C	C	G
299	chr10_15765109	10	15765109	chr10gene21429	A	A	G	A	A	A	A	A	A	G	A	A	A	A	G	A	A	G	A	A	A	A	A	G	A	A	A	A	A	A	A	A	A	A	G	G	A	A	A	G	G	A	A	A	A
300	chr10_19108672	10	19108672	chr10gene27913	T	T	T	T	T	T	T	T	T	T	T	T	T	T	T	T	T	T	T	T	T	T	T	T	T	T	T	T	T	T	T	T	T	T	T	T	T	T	T	T	A	T	T	T	T
301	chr10_19979252	10	19979252	chr10gene29980	C	C	C	C	C	C	T	C	C	C	C	C	Y	C	C	C	C	C	C	C	C	C	C	C	C	C	C	T	C	C	T	C	C	T	C	C	C	C	C	C	T	C	C	C	C
302	chr11_792442	11	792442	chr11gene1626	C	C	C	C	C	C	C	C	C	C	C	C	T	C	C	C	C	C	Y	C	C	C	C	C	C	C	C	C	C	C	T	C	C	C	C	C	C	C	C	C	C	C	C	C	C
303	chr11_1088780	11	1088780	chr11gene2054	C	C	C	C	C	C	C	C	C	C	C	C	C	C	C	C	C	C	C	C	C	C	C	C	C	C	C	C	C	C	C	T	C	C	C	C	C	C	C	C	C	C	C	C	C
304	chr11_1685655	11	1685655	chr11gene3381	G	G	G	G	G	G	G	G	G	G	G	G	G	G	G	G	G	G	G	G	G	G	G	G	G	G	G	G	G	G	G	G	G	G	G	G	G	G	G	G	G	G	G	G	G
305	chr11_2071013	11	2071013	chr11gene4100	G	G	G	G	G	G	G	G	G	G	G	G	G	G	G	G	G	G	G	G	G	G	G	G	G	G	G	G	G	G	G	G	G	G	G	G	G	G	G	G	G	G	G	G	G
306	chr11_5477693	11	5477693	chr11gene10317	C	C	C	C	C	C	T	C	C	C	T	T	C	C	C	C	C	C	C	C	C	C	C	C	T	C	T	C	C	T	C	C	C	C	C	C	C	C	C	C	C	C	C	C	T
307	chr11_5569080	11	5569080	chr11gene10444	T	T	T	T	T	T	T	T	T	T	T	T	T	T	T	T	T	T	T	T	T	T	T	T	T	T	T	T	T	T	T	T	T	T	T	T	T	T	T	T	T	T	T	T	T
308	chr11_6249506	11	6249506	chr11gene11598	G	G	G	G	G	G	G	G	G	G	G	G	G	G	G	G	G	G	G	G	G	G	G	G	G	A	G	G	G	G	G	G	G	G	G	G	G	G	G	G	G	G	G	G	G
309	chr11_9237235	11	9237235	chr11gene15623	C	C	C	C	C	C	C	C	Y	C	C	C	C	C	C	C	C	C	C	C	C	C	C	C	C	C	C	T	C	C	C	C	C	C	C	C	C	C	C	C	C	C	C	C	T
310	chr11_9257032	11	9257032	chr11gene15683	C	C	C	C	C	C	C	C	C	C	C	C	C	C	C	C	C	C	C	C	C	C	C	C	C	C	C	C	C	C	C	C	C	C	C	C	C	C	C	C	C	C	C	C	C
311	chr11_10606876	11	10606876	chr11gene17292	C	C	C	C	C	C	C	C	C	C	C	Y	C	C	C	C	C	C	C	C	C	C	C	C	C	C	C	C	C	C	C	T	C	C	C	C	C	Y	C	C	C	C	C	C	C
312	chr11_10688814	11	10688814	chr11gene17389	C	C	C	C	C	C	T	C	Y	T	C	Y	T	C	T	C	C	C	C	C	C	C	T	C	C	C	T	C	C	Y	C	C	C	T	C	C	C	Y	C	C	C	C	C	C	C
313	chr11_10690450	11	10690450	chr11gene17389	C	C	C	C	C	C	C	C	C	C	C	C	C	C	C	C	C	T	C	C	C	C	C	C	C	C	C	C	C	C	C	T	C	C	C	Y	C	C	C	C	C	C	C	C	C
314	chr11_11760488	11	11760488	chr11gene18810	T	T	T	T	T	T	T	T	T	T	T	T	T	T	T	T	T	T	A	A	T	T	T	T	T	T	T	T	T	T	A	T	T	T	T	T	T	T	T	T	T	T	T	T	T
315	chr11_13188115	11	13188115	chr11gene19571	G	G	G	G	G	A	G	G	G	G	A	G	G	G	G	G	G	G	G	G	G	G	G	G	A	G	R	A	A	G	G	G	G	G	G	G	G	G	G	G	G	G	G	R	R
316	chr11_13969068	11	13969068	chr11gene19571	T	T	T	T	T	T	T	T	A	T	T	T	A	T	T	T	T	T	T	T	T	T	T	T	T	T	T	T	T	A	T	A	T	A	T	T	T	T	A	T	T	T	T	T	T
317	chr11_14204087	11	14204087	chr11gene19571	T	T	T	T	T	A	T	T	T	T	A	T	T	T	T	T	T	T	T	T	T	T	T	T	A	T	W	A	A	T	T	T	T	T	T	T	T	W	T	T	T	T	T	W	A
318	chr11_17026227	11	17026227	chr11gene22920	G	G	G	G	G	A	A	G	A	A	A	G	A	G	A	G	G	G	A	A	A	G	R	G	A	A	A	R	A	A	A	A	G	A	G	G	G	R	A	G	A	G	G	R	R
319	chr11_17716359	11	17716359	chr11gene23849	G	G	G	G	G	G	A	G	G	G	G	R	A	G	G	G	G	G	G	A	G	G	G	G	G	G	G	G	G	G	G	G	G	A	G	G	G	G	G	G	A	G	G	G	G
320	chr11_18128124	11	18128124	chr11gene24355	C	C	C	C	C	C	C	C	C	C	C	C	C	C	C	C	C	C	C	C	T	C	C	C	C	C	C	C	C	C	C	C	C	C	C	C	C	C	C	C	Y	C	C	C	C
321	chr11_18744841	11	18744841	chr11gene25135	G	G	G	G	G	G	G	G	G	G	G	G	G	G	G	G	G	G	G	R	G	G	G	G	G	G	G	G	G	G	G	G	G	G	G	G	G	G	G	G	R	G	G	G	G
322	chr11_18886335	11	18886335	chr11gene25454	C	C	C	C	C	C	C	C	C	C	C	C	C	C	C	C	C	C	C	A	C	C	C	C	C	C	C	C	C	C	C	C	C	C	C	C	C	C	C	C	A	C	C	C	C
323	chr11_18888194	11	18888194	chr11gene25459	A	A	A	A	A	A	A	A	A	A	A	A	R	A	A	A	A	A	A	G	A	A	A	A	A	A	A	A	A	A	A	A	A	A	A	A	A	A	A	A	G	A	A	A	A
324	chr11_19330204	11	19330204	chr11gene26025	C	C	C	C	C	C	C	C	C	C	C	C	C	C	C	C	C	C	C	C	C	C	C	C	C	C	C	C	C	C	C	C	C	C	C	C	C	C	C	C	C	C	C	C	C
325	chr11_19698035	11	19698035	chr11gene26503	C	C	C	C	C	C	C	C	C	C	C	C	C	C	C	C	C	C	C	C	C	C	C	C	C	C	C	C	C	C	C	C	C	C	C	C	C	C	C	C	C	C	C	C	C
326	chr11_20721257	11	20721257	chr11gene28245	C	C	C	C	C	T	C	C	C	C	C	C	C	C	C	C	C	C	C	C	C	C	C	C	C	C	C	C	C	C	C	C	C	C	C	C	C	C	C	C	C	C	C	C	C
327	chr11_21411319	11	21411319	chr11gene29466	T	T	T	T	T	T	T	T	T	T	T	T	T	T	T	T	G	T	T	T	T	K	T	T	T	T	K	T	T	T	T	T	T	G	T	T	T	T	T	T	T	T	T	T	T
328	chr11_21465477	11	21465477	chr11gene29522	C	C	C	C	C	C	C	C	T	C	C	C	C	C	C	C	C	C	C	C	C	C	C	C	C	C	C	C	C	C	C	C	C	C	C	C	C	C	C	C	C	C	C	C	C
329	chr11_21689189	11	21689189	chr11gene29893	C	C	C	C	C	C	C	C	C	C	C	C	T	C	C	C	C	C	C	C	C	C	C	C	C	C	C	C	C	Y	C	C	C	C	C	C	C	C	C	C	T	C	C	C	C
330	chr11_21961977	11	21961977	chr11gene30378	G	G	G	G	G	G	G	G	G	G	G	G	G	G	A	G	G	G	R	G	G	G	A	G	G	G	G	G	G	G	G	G	G	G	G	G	G	R	G	G	G	G	G	G	G
331	chr11_21971361	11	21971361	chr11gene30388	A	A	A	A	A	T	T	A	A	T	T	W	T	A	A	T	A	T	W	T	T	A	A	A	T	W	W	T	T	T	T	T	A	T	A	T	W	A	T	T	W	A	A	W	W
332	chr11_22015807	11	22015807	chr11gene30530	G	G	G	G	G	G	G	G	G	G	G	G	G	G	A	G	G	G	R	G	G	G	A	G	G	G	G	G	G	G	G	G	G	G	G	G	G	R	G	G	G	G	G	G	G
333	chr11_22027452	11	22027452	chr11gene30558	A	A	A	A	A	A	A	A	A	A	A	A	A	A	A	A	A	A	A	A	A	A	A	A	A	A	A	A	A	A	A	A	A	G	A	A	A	A	A	A	A	A	A	A	A
334	chr11_22040744	11	22040744	chr11gene30564	C	C	C	C	C	C	C	C	C	C	C	C	C	C	C	C	C	C	C	C	C	C	C	C	C	C	S	C	C	C	C	C	C	G	C	C	C	C	C	C	C	C	C	C	C
335	chr11_22240019	11	22240019	chr11gene30919	A	A	A	A	A	A	A	A	A	A	A	A	R	A	A	A	A	A	A	A	A	A	A	A	A	A	A	A	A	R	A	A	A	A	A	R	A	A	A	A	A	A	A	A	A
336	chr11_22240674	11	22240674	chr11gene30919	T	T	G	T	T	G	G	T	G	G	G	G	K	T	G	T	T	G	G	G	G	T	G	G	G	G	G	K	G	G	G	G	T	G	G	G	T	K	G	T	G	T	T	K	G
337	chr11_22320917	11	22320917	chr11gene31053	G	G	G	G	G	G	G	G	G	A	G	G	G	G	G	G	G	G	G	G	A	G	G	G	G	G	G	G	G	G	G	G	G	G	G	G	G	G	G	G	G	G	G	G	G
338	chr11_22507655	11	22507655	chr11gene31406	G	G	G	G	G	G	G	G	G	G	G	G	G	G	G	G	G	G	G	G	G	G	G	G	G	G	G	G	G	G	G	G	G	G	G	G	G	G	G	G	G	G	G	G	G
339	chr11_22542864	11	22542864	chr11gene31451	C	C	C	C	C	C	C	C	C	C	C	C	C	C	C	C	C	C	C	C	C	C	C	C	C	C	C	C	C	C	C	C	C	C	C	C	C	C	C	C	C	C	C	C	C
340	chr11_22875051	11	22875051	chr11gene31932	Y	C	C	C	T	C	T	C	T	C	T	C	T	C	C	C	T	T	Y	Y	C	C	C	T	T	Y	Y	Y	C	Y	T	T	Y	Y	C	T	C	Y	T	T	C	T	C	Y	T
341	chr11_23138391	11	23138391	chr11gene32366	C	C	C	C	C	C	C	C	C	C	C	C	C	C	C	C	C	C	C	C	C	C	C	C	C	C	C	C	C	C	C	C	C	C	C	C	C	C	C	C	C	C	C	C	C
342	chr11_23148659	11	23148659	chr11gene32373	G	G	G	G	G	G	G	G	G	G	G	G	G	G	G	G	G	G	G	G	G	G	G	G	G	G	G	G	G	G	G	G	G	G	G	G	G	G	G	G	G	G	G	G	G
343	chr11_23201316	11	23201316	chr11gene32428	T	T	T	T	T	T	T	T	T	T	T	T	T	T	T	T	T	T	T	T	T	T	T	T	T	T	T	T	T	T	T	T	T	T	T	T	T	T	T	T	T	T	T	T	T
344	chr11_23206537	11	23206537	chr11gene32428	T	T	T	T	T	T	C	T	T	T	T	T	T	T	T	T	T	T	T	T	T	T	T	T	T	T	T	T	T	T	T	C	T	T	T	T	T	T	T	T	T	T	T	T	T
345	chr11_23285862	11	23285862	chr11gene32542	G	G	G	G	G	G	A	G	G	G	G	G	A	G	G	G	G	G	G	G	G	G	A	G	G	G	G	G	G	G	G	G	G	G	G	G	G	G	G	G	A	G	G	G	G
346	chr11_23985951	11	23985951	chr11gene33621	C	C	T	C	C	C	T	C	C	C	C	C	C	C	C	T	T	T	Y	C	C	C	C	T	C	C	Y	C	C	C	C	T	C	C	T	T	C	C	T	C	C	C	T	C	C
347	chr11_24119299	11	24119299	chr11gene33818	G	G	G	G	G	G	G	G	G	G	G	G	G	G	G	G	G	G	G	G	G	G	G	G	G	G	G	G	G	G	G	G	G	G	G	G	G	G	G	G	G	G	G	G	G
348	chr11_24299361	11	24299361	chr11gene34080	Y	C	C	C	C	T	C	C	T	T	T	Y	T	C	C	C	C	C	C	T	C	C	T	T	T	C	T	C	C	C	T	T	C	T	C	C	C	C	T	T	Y	C	C	C	C
349	chr11_25028591	11	25028591	chr11gene35230	A	A	G	A	A	G	G	A	R	G	R	G	G	G	G	A	A	A	R	G	G	A	G	A	G	G	G	G	G	G	G	A	A	G	G	A	R	R	G	G	G	G	G	R	A
350	chr11_25175343	11	25175343	chr11gene35472	T	T	T	T	T	T	T	T	T	T	T	T	T	T	T	T	T	T	T	T	T	T	T	T	T	T	T	T	T	T	T	T	T	T	T	T	T	T	T	T	T	T	T	T	T
351	chr11_25194019	11	25194019	chr11gene35501	G	G	G	G	G	G	G	G	G	G	G	G	G	G	G	G	G	A	G	G	A	G	G	G	G	G	G	G	G	R	G	G	G	G	G	R	G	G	G	G	R	G	G	G	G
352	chr11_25623166	11	25623166	chr11gene36165	T	T	T	T	T	T	T	T	T	T	T	T	T	T	T	T	T	T	Y	T	T	T	T	T	T	T	T	T	T	Y	T	C	T	T	T	T	T	T	T	T	T	T	T	T	T
353	chr11_25809523	11	25809523	chr11gene36478	R	G	G	G	G	G	G	G	G	G	G	G	G	G	G	G	G	G	R	G	G	G	G	G	G	G	G	G	G	G	G	A	G	G	G	G	G	G	G	G	G	G	G	G	G
354	chr11_25850637	11	25850637	chr11gene36564	T	T	T	T	T	T	T	T	T	T	T	T	T	T	T	T	T	T	T	T	T	T	T	T	T	T	T	T	T	T	T	T	T	T	T	T	T	T	T	T	T	T	T	T	T
355	chr11_25894599	11	25894599	chr11gene36626	C	C	C	C	C	C	C	C	C	C	C	C	A	C	C	C	C	C	M	C	C	C	C	C	C	C	C	C	C	C	C	C	C	C	C	C	C	C	C	C	C	C	C	C	C
356	chr11_26055743	11	26055743	chr11gene36894	C	C	C	C	C	C	C	C	C	C	C	C	C	C	C	C	C	C	C	C	C	C	C	C	C	C	C	C	C	C	C	C	C	C	C	C	C	C	C	C	C	C	C	C	C
357	chr11_26917600	11	26917600	chr11gene38019	G	G	G	G	G	G	G	G	G	G	G	G	G	G	G	G	C	C	G	G	G	G	G	G	G	G	G	G	G	C	G	G	G	G	G	S	G	G	G	G	G	G	G	G	G
358	chr11_27000335	11	27000335	chr11gene38133	A	A	C	A	A	C	C	A	C	C	C	C	C	C	C	C	C	C	C	C	C	A	C	C	C	C	C	M	C	C	C	C	A	C	C	C	M	C	C	C	A	A	A	M	C
359	chr11_27672057	11	27672057	chr11gene39084	A	A	A	A	A	G	A	A	A	A	A	A	A	A	A	A	A	A	A	A	A	A	A	A	A	A	A	A	A	R	A	A	A	A	A	A	A	A	A	A	A	A	A	A	A
360	chr11_27674992	11	27674992	chr11gene39084	A	A	A	A	A	A	A	A	A	A	A	A	A	A	A	A	A	A	A	A	A	A	A	A	A	A	A	A	A	A	A	A	A	A	A	A	A	A	A	A	A	A	A	A	A
361	chr12_346893	12	346893	chr12gene706	G	G	G	G	G	G	G	G	G	G	G	G	A	G	G	G	G	G	R	G	G	G	G	G	G	A	G	R	A	G	G	A	G	A	G	G	G	G	A	G	G	G	G	G	A
362	chr12_918023	12	918023	chr12gene1913	A	A	A	A	A	A	A	A	A	A	A	A	G	A	A	A	A	A	R	A	A	A	A	A	A	G	A	R	A	A	A	G	A	G	A	A	A	A	G	A	A	A	A	A	R
363	chr12_1038543	12	1038543	chr12gene2152	C	C	C	C	C	C	C	C	C	C	C	C	C	C	C	C	C	C	C	C	C	C	C	C	C	C	C	C	C	Y	T	C	C	C	C	C	C	C	C	C	C	C	C	C	C
364	chr12_2622446	12	2622446	chr12gene5214	C	C	C	C	C	C	T	C	C	C	C	C	C	C	C	C	C	C	C	C	C	C	C	C	C	C	C	C	C	Y	C	T	C	C	C	C	C	C	C	C	C	C	C	C	C
365	chr12_2646194	12	2646194	chr12gene5250	G	G	G	G	G	G	C	G	G	G	G	G	G	G	G	G	G	G	S	G	G	G	G	G	G	G	G	G	G	S	G	C	G	G	G	G	G	G	G	G	G	G	G	G	G
366	chr12_3439348	12	3439348	chr12gene6733	A	A	A	A	A	C	C	A	A	C	C	M	M	A	C	A	A	A	C	A	C	A	C	A	C	C	C	C	C	A	C	C	A	C	A	A	A	M	C	A	C	A	A	M	C
367	chr12_5571227	12	5571227	chr12gene10381	T	T	T	T	T	T	T	T	T	T	T	T	T	T	T	T	T	T	T	T	T	T	T	T	T	T	T	T	T	Y	T	T	T	T	T	T	T	T	T	T	T	T	T	T	T
368	chr12_5768111	12	5768111	chr12gene10731	C	C	C	C	C	C	C	C	C	C	C	C	C	C	C	C	C	C	C	C	C	C	C	C	C	C	C	C	C	C	C	C	C	C	C	C	C	C	C	C	C	C	C	C	C
369	chr12_6868987	12	6868987	chr12gene12178	C	C	C	C	C	T	C	C	T	T	C	Y	C	C	C	C	C	C	C	C	C	C	T	C	C	C	T	C	C	C	C	C	C	C	C	C	C	C	T	C	T	C	C	C	C
370	chr12_7141420	12	7141420	chr12gene12677	A	G	G	G	G	A	G	G	G	G	G	G	G	G	G	G	G	G	G	G	A	G	G	G	G	G	G	G	G	G	G	G	G	G	G	G	G	G	G	G	G	G	G	G	G
371	chr12_7450882	12	7450882	chr12gene13109	G	A	A	A	A	A	G	A	G	G	G	G	G	A	G	A	A	A	G	A	A	A	G	A	G	G	G	G	G	G	G	G	A	G	A	A	A	G	G	A	A	A	A	R	G
372	chr12_7496363	12	7496363	chr12gene13206	R	A	A	A	A	G	G	A	G	G	G	G	G	A	G	A	A	A	G	A	A	A	G	A	G	G	G	G	G	G	G	G	A	G	A	A	A	R	G	A	R	A	A	A	G
373	chr12_7646875	12	7646875	chr12gene13456	C	C	C	C	C	C	T	C	C	C	C	C	T	C	C	C	C	C	C	C	T	C	C	C	C	C	C	C	C	C	C	C	C	C	C	C	C	C	C	C	T	C	C	C	C
374	chr12_9356327	12	9356327	chr12gene15753	A	A	A	A	A	A	A	A	C	C	C	C	A	A	C	A	A	A	A	C	A	A	C	A	C	C	C	M	A	A	A	A	A	A	A	A	A	M	C	A	A	A	A	A	A
375	chr12_9772833	12	9772833	chr12gene16345	C	C	C	C	C	C	C	C	C	T	C	C	C	C	C	C	C	C	C	C	C	C	C	C	C	T	C	C	C	C	C	C	C	C	C	C	C	C	C	C	C	C	C	C	C
376	chr12_17540715	12	17540715	chr12gene25399	C	C	C	C	C	C	C	C	C	C	C	C	C	C	C	C	C	C	C	C	C	C	C	C	C	C	C	C	C	C	C	C	C	C	C	C	C	C	C	C	C	C	C	C	C
377	chr12_17556093	12	17556093	chr12gene25412	T	T	T	T	T	T	G	T	T	T	T	T	T	T	T	T	T	T	T	T	T	T	T	T	T	T	T	T	T	T	T	T	T	T	T	T	T	T	T	T	T	T	T	T	T
378	chr12_17983692	12	17983692	chr12gene25988	G	G	G	G	G	G	G	G	G	G	G	G	G	G	G	G	G	G	G	G	G	G	G	G	G	G	G	G	G	G	G	G	G	G	G	G	G	G	G	G	G	G	G	G	G
379	chr12_18004168	12	18004168	chr12gene26000	T	T	T	T	T	T	T	T	T	T	T	T	T	T	T	A	A	T	T	T	T	T	T	T	T	A	T	T	A	W	T	A	T	T	T	T	T	W	T	T	T	T	T	T	T
380	chr12_18472108	12	18472108	chr12gene26530	C	C	C	C	C	C	C	C	T	C	C	C	C	C	T	C	C	C	C	C	C	C	C	C	C	C	T	C	C	C	C	C	C	C	C	C	C	C	C	C	C	C	C	C	C
381	chr12_18580328	12	18580328	chr12gene26669	A	A	A	A	A	A	A	A	A	A	A	A	A	A	A	A	A	A	A	A	A	A	A	A	A	G	A	A	G	A	A	A	A	A	A	A	A	A	A	A	A	A	A	A	A
382	chr12_18937336	12	18937336	chr12gene27034	C	C	C	C	C	C	C	C	C	C	C	C	C	C	C	C	C	C	C	C	C	C	C	C	C	C	C	C	C	C	C	C	C	C	C	C	C	C	C	C	C	C	C	C	C
383	chr12_19056102	12	19056102	chr12gene27215	T	T	T	T	T	T	T	T	T	T	T	T	T	T	T	T	T	T	T	T	T	T	T	T	T	T	T	T	T	T	T	T	T	T	T	T	T	T	T	T	T	T	T	T	T
384	chr12_19068845	12	19068845	chr12gene27240	A	A	A	A	A	G	A	A	A	A	A	A	A	A	A	A	A	A	A	A	A	A	A	A	A	A	A	A	G	A	A	A	A	A	A	A	A	A	A	A	A	A	A	A	A
385	chr12_19412448	12	19412448	chr12gene27906	A	A	A	A	A	A	A	A	A	W	A	A	A	A	A	A	A	A	A	A	A	A	A	A	A	A	W	A	A	A	A	A	A	A	A	A	A	A	A	A	A	A	A	A	A
386	chr12_19522274	12	19522274	chr12gene27999	C	C	C	C	C	T	C	C	C	C	C	C	Y	C	C	C	C	C	C	C	T	C	T	C	C	C	C	C	C	C	C	C	C	C	C	C	C	C	T	C	T	C	C	C	C
387	chr12_21796648	12	21796648	chr12gene31105	C	C	C	C	C	C	C	C	C	C	C	C	C	C	C	C	C	C	C	C	C	C	C	C	C	C	C	C	A	C	C	C	C	A	C	C	C	C	C	C	C	C	C	C	C
388	chr12_23570853	12	23570853	chr12gene34095	T	T	T	T	T	T	T	T	T	T	T	Y	T	T	T	T	T	T	T	T	T	T	T	T	T	T	T	T	T	T	C	T	T	T	T	T	T	T	T	T	T	T	T	T	T
389	chr12_23821341	12	23821341	chr12gene34638	A	A	A	A	A	A	A	A	A	A	A	A	A	A	A	A	A	A	A	A	A	A	A	A	A	A	A	A	A	A	A	A	A	A	A	A	A	A	A	A	A	A	A	A	A
390	chr12_25672309	12	25672309	chr12gene37828	G	G	G	G	G	G	G	G	G	G	G	G	G	G	G	G	G	G	G	G	G	G	G	G	G	A	G	G	G	G	G	G	G	G	G	G	G	G	G	G	G	G	G	G	G
[truncated: 2,979 more columns]
