# Supplementary material for: Effective identification of varieties by nucleotide polymorphisms and its application for essentially derived variety identification in rice
Source: BMC Bioinformatics. 2022 Jan 10;23:30. doi: 10.1186/s12859-022-04562-9 (PMC8751067; doi:10.1186/s12859-022-04562-9)
Supplement: Supplementary file 3 — Additional file 3: Table S3. Metadata information for the 3K RG accessions. [file 12859_2022_4562_MOESM3_ESM.csv]

## Sheet: Sheet1
Table S3. Metadata information for the 3K RG accessions
3K_DNA_IRIS_UNIQUE_ID	Genetic_Stock_Accession	Genetic_Stock_varname	Genetic_Stock_varname_Synonym	IRGC_gid	IRGC_VARNAME_source	Other_VARNAME_source	IRGC_Accno_source	Other_Collection_Name	Other_Accno_source	Country_Origin_supplied	Country_Origin_updated	Status_with_Pedigree-plus-knowledge	Region_of_Origin	K9_group_Admixture
B001	IRGC 135900	Heibiao	Hei Biao	4609994		黑标		MC	I1A12996	China	China		EAS	GJ-tmp
B002	IRGC 136041	Sansuijin	San Sui Jin	4609995		三穗锦		MC	I1A28066	China	China		EAS	GJ-tmp
B003	IRGC 136088	Zaoshengbai	Zaoshengbai Hao	4609996		早生白		MC	I1A28115	China	China		EAS	GJ-adm
B004	IRGC 136031	Qiuguangtengxi 104	Akimitsu Fujikei 104	4609997		秋光 藤系104号		MC	I1A04930	Japan	Japan		EAR	GJ-tmp
B005	IRGC 136067	Wanshi	Banjitsu	4609998		晚实		MC	I1A41677	Japan	Japan		EAR	GJ-tmp
B006	IRGC 136078	Yikong	I Khong	4609999		伊空		MC	I1A27501	Vietnam	Viet Nam		SEA	XI-adm
B007	IRGC 136055	Tianhandao	Lua Vung Cao	4610000		田旱稻		MC	I1A27517	Vietnam	Viet Nam		SEA	XI-adm
B008	NA	Baxiang	Tam Huong	4610001		八香		MC	I1A27586	Vietnam	Viet Nam	T	SEA	GJ-tmp
B009	IRGC 136065	Vietnam Zaodao	Lua Som	4610002		越南早稻		MC	I1A41640	Vietnam	Viet Nam		SEA	XI-1A
B010	NA	Malaihong	Merah			马来红		MC	I1A46668	Malaysia	Malaysia	T	SER	XI-1A
B011	IRGC 135870	CO 22		4610003				MC	I1A41692	India	India	P	SAC	XI-adm
B012	IRGC 135815	2037 (Rajahamsal)		4610004				MC	I1A27755	India	India		SAC	XI-2
B013	IRGC 136049	Sri Lanka 1		4610005		斯里兰卡1号		MC	I1A28296	Sri_lanka	Sri Lanka		IOC	XI-adm
B014	IRGC 136072	Wuziluosi 215	Uz-rosz 215	4610006		乌兹罗斯215		MC	I1A05065	Soviet_Union	Uzbekistan		WAS	GJ-tmp
B015	IRGC 135963	Kahamu	Kaha Mu	4610007		卡哈姆		MC	I1A46860	Romania	Romania		EUR	XI-1A
B016	IRGC 135829	Aomierte 168	Omirt 168	4610008		奥米尔特168		MC	I1A05091	Hungary_	Hungary	I	EUR	GJ-tmp
B017	IRGC 135822	Aerjituo	Arditsone	4610009		阿尔季托		MC	I1A05096	Bulgaria_	Bulgaria		EUR	GJ-tmp
B018	IRGC 135827	American Huangkedao	Yellow Hull	4610010		美国黄壳稻		MC	I1A55239	United_States	United States of America	I	NAM	GJ-trp
B019	IRGC 135852	Buleida A-75	Breda A-75	4610011		布雷达A-75		MC	I1A28381	Mexico	Mexico		CAM	XI-adm
B020	IRGC 135958	Jineiyadao	Guinea rice	4610012		几内亚稻		MC	WD-12858	Guinea	Guinea		WAF	admix
B021	IRGC 136044	Seln 244A6-20		4610013				MC	I1A27776	Australia_	Australia	I	OCE	XI-adm
B023	IRGC 135891	Gaoliqiu	Ga-eul Hangug	4610014		高丽秋		MC	I1A41434	North_Korea	Democratic People's Republic of Korea		EAR	GJ-tmp
B024	IRGC 136076	Xianluosichi	Kularb Deang	4610015		暹罗斯赤		MC	I1A41974	Thailand	Thailand		SEA	XI-1A
B025	IRGC 135881	Djanda Mandja		4610016				MC	I1A42916	Indonesia	Indonesia	P	SER	GJ-trp
B026	IRGC 136017	Padi Ladang Ase Polo Komek		4610017				MC	I1A42965	Indonesia	Indonesia		SER	XI-adm
B027	IRGC 135858	C 894-21		4610018				MC	I1A42016	Philippines	Philippines	P	SER-IRRI	XI-3
B028	IRGC 135917	IR 10179-23-1-3		4610019				MC	I1A42280	Philippines	Philippines	I	SER-IRRI	XI-adm
B029	IRGC 135885	Dumai		4610020				MC	I1A28981	India	India	T	SAC	XI-1B
B030	IRGC 135950	Jaibattey		4610021				MC	I1A43112	India	India	T	SAC	XI-adm
B031	IRGC 136007	Ngatsin		4610022				MC	I1A46617	India	India		SAC	XI-2
B032	IRGC 136034	Rohini		4610023				MC	I1A42472	India	India	P	SAC	XI-1B
B033	IRGC 135853	BW 293-2	BW293-2	4610024				MC	I1A42503	Sri_lanka	Sri Lanka	P	IOC	XI-1B
B034	IRGC 135825	Albania Rice		4610025		阿尔巴尼亚种		MC	I1A46282	Albania_	Albania		EUR	GJ-tmp
B035	IRGC 135828	American Rice		4610026		美国稻		MC	I1A28378	United_States	United States of America	I	NAM	XI-adm
B036	IRGC 135955	Jijucas Claro		4610027				MC	I1A42751	Brazil	Brazil		SAM	GJ-adm
B037	IRGC 135999	Nanoay P.A		4610028				MC	I1A42759	Argentina_	Argentina		SAM	GJ-trp
B038	IRGC 135997	Nabated A Smar		4610029				MC	I1A41795	Egypt_	Egypt		NAF	GJ-tmp
B039	IRGC 135940	IRAT 10		4610030				MC	I1A48886	Ivory_Coast	Cote d'Ivoire	I	WAF	XI-adm
B040	IRGC 135962	K 24		4610031				MC	I1A41816	Uganda	India	T	SAC	XI-adm
B043	IRGC 136081	YR 83-23-11		4610032				MC	I1A42809	Australia_	Australia	I	OCE	GJ-trp
B044	IRGC 136042	Santiannuo	Sandamochi	4610033		三田 糯		MC	I1A57313	Japan	Japan		EAR	XI-adm
B045	IRGC 135896	Gongchengxiang	Miyagika	4610034		宫城香		MC	I1A54970	Japan	Japan		EAR	GJ-tmp
B046	IRGC 136032	Qiutianxiaoting	Akita Komachi	4610035		秋田小町		MC	I1A50737	Japan	Japan		EAR	GJ-tmp
B047	IRGC 136092	Zhenfu 8	Jinbu 8 (Jinbubyeo 8)	4610036		珍富 8		MC	I1A55148	Japan	Korea, Republic of		EAR	GJ-tmp
B048	IRGC 135868	CISOKAN		4610037				MC	I1A54812	Indonesia	Indonesia	I	SER	XI-1B
B049	IRGC 136086	Zacaodao 13	Jhar Dhan 13	4610038		杂草稻13		MC	I1A55059	Nepal	Nepal		SAC	cA (Aus)
B051	IRGC 135899	GZ 1368-5-4		4610039				MC	I1A54288	Egypt_	Egypt		NAF	XI-adm
B052	IRGC 135949	J 34		4610040				MC	I1A54035	Madagascar_	Madagascar		IOC	XI-2
B053	IRGC 135819	80 A 97 YR 303-304-1-3		4610041				MC	I1A55181	Australia_	Australia	I	OCE	GJ-trp
B054	IRGC 135817	80050 YR 72136-43		4610042				MC	I1A55182	Australia_	Australia	I	OCE	GJ-trp
B055	IRGC 136080	YR 196		4610043				MC	I1A57442	Australia_	Australia	I	OCE	GJ-tmp
B056	NA	Tieganwu	Tie Gan Wu			铁秆乌		MC	10-00463	China	China		EAS	GJ-tmp
B057	NA	Xiushui 115				秀水115		MC	ZD-01559	China	China		EAS	GJ-tmp
B058	NA	Erjiunan 1	Erjiu Nan 1			二九南1号		MC	ZD-00474	China	China	I	EAS	XI-1B
B059	NA	Nanjing 11				南京11号		MC	ZD-00560	China	China		EAS	XI-1A
B060	NA	Aijiaonante	Ai Jiao Nan Te			矮脚南特		MC	15-02070	China	China		EAS	XI-1A
B061	NA	Guangluai 4	Guang Lu Ai			广陆矮4号		MC	I1A49051	China	China		EAS	XI-1A
B062	NA	Nantehao	Nan Te Hao			南特号		MC	I1A43957	China	China		EAS	XI-1A
B063	NA	Guizhao 2	Guichao 2			桂朝2号		MC	I1A49054	China	China		EAS	XI-1A
B064	NA	Xiangzaoxian 7	Xiang Zao Xian 7			湘早籼7号		MC	ZD-02715	China	China		EAS	XI-adm
B065	NA	Huangsiguizhan	Huang Si Gui Zhan			黄丝桂占		MC	ZD-02431	China	China		EAS	XI-adm
B066	NA	Guangkexiangnuo	Guang Ke Xiang Nuo			光壳香糯		MC	16-09350	China	China		EAS	GJ-tmp
B067	NA	Funingzipigengzi	Fu Ning Zi Pi Geng Zi			抚宁紫皮粳子		MC	02-00058	China	China		EAS	XI-1A
B068	NA	Gaoyangdiandao dahongmang	Gaoyang Dian Dao Dahong Mang			高阳淀稻大红芒		MC	02-00210	China	China		EAS	GJ-tmp
B069	NA	Dandongludao	Dandong Lu Dao			丹东陆稻		MC	05-00052	China	China		EAS	GJ-adm
B070	NA	Laoguangtou 83	Lao Guangtou 83			老光头83		MC	07-00010	China	China		EAS	GJ-adm
B071	NA	Muxiqiu	Muxi Qiu			木樨球		MC	I1A38083	China	China		EAS	GJ-tmp
B072	NA	Qiuqianbai	Qiu Qian Bai			秋前白		MC	11-00389	China	China		EAS	XI-1A
B073	NA	Jinxibai2	Jin Xi Bai			金溪白		MC	12-00589	China	China		EAS	XI-adm
B074	NA	Taishannuo	Tai Shan Nuo			台山糯		MC	I1A04613	China	China		EAS	XI-1A
B075	NA	Jinbaoyin	Jin Baoyin			金包银		MC	I1A04260	China	China		EAS	XI-adm
B076	NA	Minbeiwanxian	Min Bei Wan Xian			闽北晚籼		MC	I1A19605	China	China		EAS	XI-adm
B077	NA	Yizhixiang	Yi Zhi Xiang			一支香		MC	I1A04432	China	China		EAS	GJ-tmp
B079	IRGC 135887	Esiniu	E Si Niu	4610044		饿死牛		MC	15-01740	China	China		EAS	XI-1A
B081	IRGC 135901	Heidu 4	Hei Du 4	4610045		黑督 4		MC	I1A44713	China	China		EAS	XI-1A
B082	NA	Qiyuexian	Qi Yue Xian			七月籼		MC	16-06887	China	China		EAS	XI-adm
B083	NA	Dongtingwanxian	Dongting Wan Xian			洞庭晚籼		MC	17-00435	China	China		EAS	XI-1A
B084	NA	Bawangbian 1	Ba Wang Bian 1			霸王鞭1		MC	17-01470	China	China		EAS	admix
B085	NA	Xugunuo	Xu Gu Nuo			须谷糯		MC	18-01903	China	China		EAS	XI-1A
B086	NA	Muguanuo	Mugua Nuo			木瓜糯		MC	I1A48457	China	China		EAS	admix
B087	NA	Zhongnong 4				中农 4号		MC	I1A35718	China	China		EAS	XI-2
B088	NA	San**Qishiluo	San Qishi Luo			三**七十箩		MC	21-00529	China	China		EAS	XI-adm
B089	NA	Qitoubaigu3	Qi Tou Baigu 3			齐头白谷		MC	21-00694	China	China		EAS	XI-adm
B090	NA	Zimi	Zi Mi			紫米		MC	21-01106	China	China		EAS	XI-adm
B091	NA	Xiaohonggu	Xiao Hong Gu			小红谷		MC	I1A58829	China	China		EAS	XI-adm
B092	NA	Gongju 73	Gong Ju 73			公居73		MC	21-01899	China	China		EAS	XI-1A
B093	NA	Qitougu	Qi Tou Gu			齐头谷		MC	21-02171	China	China	T	EAS	XI-1A
B094	NA	Zinuo	Zi Nuo			紫糯		MC	21-02224	China	China		EAS	XI-1A
B095	NA	Mowangguneiza	Mowang Gunei Za			魔王谷内杂		MC	21-02769	China	China		EAS	XI-adm
B096	NA	Jinzhinuo4	Jinzhi Nuo 4			金枝糯		MC	21-03433	China	China		EAS	XI-adm
B097	NA	Jiienuo	Ji Xie Nuo			鸡血糯		MC	21-03781	China	China		EAS	XI-adm
B100	NA	Hongkezhenuo	Hong Ke Zhe Nuo			红壳折糯		MC	22-01843	China	China		EAS	GJ-tmp
B101	NA	Yangkenuo	Yang Ke Nuo			阳壳糯		MC	22-04053	China	China		EAS	GJ-tmp
B102	NA	Maguzi	Ma Gu Zi			麻谷子		MC	I1A06732	China	China		EAS	GJ-tmp
B103	NA	Laohongdao	Lao Hong Dao			老红稻		MC	24-00215	China	China		EAS	GJ-tmp
B104	NA	Jiabala	Jabra			加巴拉		MC	26-00008	India	Bangladesh	T	SAE	XI-1A
B105	NA	Baoxuan 21	Bao Xuan 21			包选21号		MC	ZD-01195	China	China		EAS	XI-adm
B106	NA	Wenxiangnuo	Wenxiang Nuo			文香糯		MC	21-00272	China	China		EAS	XI-adm
B107	NA	Dawannuo	Da Wan Nuo			大弯糯		MC	21-01082	China	China		EAS	XI-adm
B108	NA	Xianggu	Xiang Gu			香谷		MC	I1A21188	China	China		EAS	XI-adm
B109	NA	Lengshuigu 2	Leng Shuigu 2			冷水谷2		MC	21-01970	China	China		EAS	GJ-adm
B110	NA	Huangpinuo	Huang Pi Nuo			黄皮糯		MC	21-02619	China	China		EAS	GJ-tmp
B111	NA	Zimangfeie	Zi Mang Fei E			紫芒飞蛾		MC	22-02423	China	China		EAS	GJ-tmp
B112	NA	Liusha 1	Liu Sha 1			柳沙1号		MC	I1A16254	China	China		EAS	XI-1A
B113	NA	Chenwan 3	Chen Wan 3			郴晚3号		MC	ZD-00358	China	China		EAS	XI-adm
B114	NA	Chengduai 3	Chengdu Ai 3			成都矮3号		MC	ZD-00743	China	China		EAS	XI-1A
B115	NA	Aimakang	Ai Makang			矮麻抗		MC	ZD-00747	China	China		EAS	XI-1A
B116	NA	Shufeng 101	Shu Feng 101			蜀丰101		MC	ZD-00760	China	China		EAS	XI-adm
B117	NA	Lixingeng	Lixin Geng			立新粳		MC	I1A26043	China	China		EAS	GJ-tmp
B118	NA	Ergangai	Er Gang Ai			二钢矮		MC	I1A26204	China	China		EAS	XI-adm
B119	NA	Guangluai 15-1	Guang Lu Ai 15-1			广陆矮15-1		MC	I1A41169	China	China		EAS	XI-1A
B120	NA	Hongwan 1	Hong Wan 1			红晚1号		MC	ZD-01328	China	China		EAS	XI-adm
B121	NA	Luke 3	Lu Ke 3			泸科3号		MC	ZD-02017	China	China		EAS	XI-1A
B122	NA	Liaogeng 287	Liao Geng 287			辽粳287		MC	I1A39194	China	China		EAS	GJ-tmp
B123	NA	Zaoshuxiangheimi	Zaoshu Xiang Hei Mi			早熟香黑米		MC	I1A53782	China	China		EAS	XI-adm
B124	NA	Geng 87-304				粳87-304		MC	ZD-02685	China	China		EAS	GJ-tmp
B125	NA	Xiangwanxian 3	Xiang Wan Xian 3			湘晚籼3号		MC	ZD-02694	China	China		EAS	XI-adm
B126	NA	Zaoxian 240	Zao Xian 240			早籼240		MC	ZD-03104	China	China		EAS	XI-1A
B127	NA	Dangyu 5	Dang Yu 5			当育5号		MC	I1A56800	China	China		EAS	XI-1A
B128	NA	Sibeitizhao 6	Si Bei Ti Zhao 6			四倍体朝6		MC	ZD-03867	China	China		EAS	XI-adm
B129	NA	Hongainuo	Hong Ai Nuo			红矮糯		MC	16-05252	China	China		EAS	XI-adm
B130	NA	Wanlixian	Wanli Xian			万利籼		MC	I1A02104	China	China		EAS	XI-1A
B131	NA	Aizizhan	Ai Zi Zhan			矮仔占		MC	I1A27272	China	China		EAS	XI-adm
B132	NA	Xiaobaimi	Xiao Baimi			小白米		MC	22-04637	China	China		EAS	XI-adm
B133	NA	Yanshuichi	Yanshui Chi			盐水赤		MC	I1A19911	China	China		EAS	XI-adm
B134	NA	Xishi 15				西什15		MC	15-04286	China	China		EAS	GJ-sbtrp
B135	NA	Honggenghangu3	Hong Geng Han Gu 3			红粳旱谷		MC	16-02459	China	China		EAS	XI-adm
B136	NA	Yuyannuo	Yu Yan Nuo			鱼眼糯		MC	21-02235	China	China		EAS	GJ-adm
B137	NA	80B						MC	A0434	Philippines	Philippines		SER-IRRI	XI-adm
B138	NA	Gu 154				古154		MC	I1A47904	China	China		EAS	XI-adm
B139	NA	IR 661-1						MC	R0032	China	Philippines	I	SER-IRRI	XI-adm
B140	NA	Pei C122				培C122		MC	R0215	China	China		EAS	XI-1A
B141	NA	Geng 7623				粳7623		MC	R0333	China	China		EAS	admix
B142	NA	Ninghui 21	Ning Hui 21			宁恢21		MC	R0337	China	China		EAS	admix
B143	NA	76--1	76-1					MC	R0430	China	China		EAS	GJ-tmp
B144	NA	Huhui 628	Hu Hui 628			湖恢628		MC	R0447	China	China		EAS	GJ-adm
B145	NA	Teqingxuanhui	Te Qing Xuan Hui			特青选恢		MC	R0468	China	China		EAS	XI-adm
B146	NA	JWR 221						MC	R0604	China	China		EAS	XI-1B
B147	NA	Baikehanhe	Bai Ke Han He			白壳旱禾		MC	22-03232	China	China		EAS	XI-1A
B148	NA	Lengshuinuo	Lengshui Nuo			冷水糯		MC	21-01989	China	China		EAS	GJ-adm
B149	NA	Haoxiang	Hao Xiang			毫香		MC	21-02851	China	China		EAS	XI-1A
B150	NA	L 301B						MC	A0096	China	China		EAS	XI-1A
B151	NA	Jinnante 43B	Jin Nan Te 43B			金南特43B		MC	A0120	China	China		EAS	XI-1A
B152	NA	Zaoshunonghu 6	Zaoshu Nong Hu 6			早熟农虎6		MC	A0132	China	China		EAS	GJ-tmp
B153	NA	Qingsiai 16B	Qing Si Ai 16B			青四矮16B		MC	A0172	China	China		EAS	XI-adm
B154	NA	Liming B				黎明B		MC	A0386	China	China		EAS	GJ-tmp
B155	NA	Baoxie-7B	Bao Xie-7B			包协-7B		MC	A0464	China	China		EAS	XI-adm
B156	NA	G Zhenshan 97B	Zhenshan 97 B			G珍汕97B		MC	A0596	China	China		EAS	XI-1A
B157	NA	88B						MC	A0598	China	China		EAS	XI-1A
B158	NA	Taizhong 65/taizhongHR539	Taichung 65 / Taichung HR539			台中65号/台中HR539		MC	30-00206	China	Taiwan	I	EAR	admix
B159	NA	Taizhongzailai 1/taizhong65	Taichung Native 1 / Taichung 65			台中在来1号/台中65		MC	30-00210	China	Taiwan	I	EAR	XI-adm
B160	NA	Shuiyuan 300Li	Shuiyuan 300 Li			水原300粒		MC	02-00294	China	China		EAS	GJ-tmp
B161	NA	Yelicanghua	Ye Li Cang Hua			叶里藏花		MC	02-00295	China	China		EAS	GJ-tmp
B162	NA	Baigedao	Bai Ge Dao			百歌稻		MC	09-00724	China	China		EAS	GJ-tmp
B163	NA	Liushizao	Liushi Zao			六十早		MC	11-00322	China	China		EAS	XI-1A
B164	NA	Qingke	Qing Ke			清可		MC	21-01257	China	China		EAS	cA (Aus)
B165	NA	Haohuangla	Hao Huang La			毫荒腊		MC	21-02852	China	China		EAS	XI-adm
B166	IRGC 135953	Jianghuadao	Jianghua ssal	4610046		江花稻		MC	WD-10107	North_Korea	Democratic People's Republic of Korea		EAR	GJ-tmp
B167	IRGC 136029	Qingjinzaosheng	Jogi Cheongjin	4610047		清津早生		MC	WD-10171	North_Korea	Democratic People's Republic of Korea		EAR	GJ-tmp
B168	IRGC 136096	Zhuyuan	Takehara	4610048		竹原		MC	WD-10761	Japan	Japan		EAR	GJ-tmp
B169	NA	Ailuyu	Wairikuu			矮陆羽		MC	WD-11297	Japan	Japan		EAR	GJ-tmp
B170	IRGC 135905	Hongse 90	Krasnyy 90 (Red 90)	4610049		红色 90		MC	WD-12332	Russia	Russia		WAS	GJ-tmp
B171	IRGC 135974	Linguo	Frutta Pro	4610050		临果		MC	WD-12575	Italy	Italy		EUR	GJ-tmp
B173	IRGC 136056	Tjantajan		4610051				MC	WD-14340	Indonesia	Indonesia	T	SER	admix
B176	IRGC 135850	BRC 25-146-2-1		4610052				MC	I1A46270	Bangladesh_	Bangladesh	I	SAE	XI-adm
B179	IRGC 135966	Keluoduo B	Crodo B	4610053		克罗多B		MC	I1A41768	France	France		EUR	GJ-tmp
B180	IRGC 136016	P1790-5-1M-4-5M-1B-3M-B		4610054				MC	I1A48871	Columbia	Columbia	I	SAM	XI-adm
B181	IRGC 135816	71011		4610055				MC	I1A46313	Australia_	Australia	I	OCE	XI-1A
B182	NA	Chimao	Akage			赤毛		MC	I1A28954	Japan	Japan		EAR	GJ-tmp
B183	IRGC 136030	Qingnuo Kyohatamochi	Toyohatamochi	4610056		清 糯 キョハタモチ		MC	I1A55049	Japan	Japan		EAR	GJ-tmp
B184	IRGC 135862	CHANH 148		4610057				MC	I1A54587	Vietnam	Viet Nam	T	SEA	XI-adm
B185	IRGC 136048	SLK 2-18-2		4610058				MC	I1A57256	Laos	Lao People's Democratic Republic		SEA	XI-adm
B187	IRGC 136035	RP 1570-44-1		4610059				MC	I1A54194	India	India	I	SAC	XI-adm
B188	IRGC 135944	IRAT 36		4610060				MC	I1A53944	Ivory_Coast	Cote d'Ivoire	I	WAF	GJ-trp
B189	IRGC 135945	IRAT 669		4610061				MC	I1A57199	Ivory_Coast	Cote d'Ivoire	I	WAF	GJ-trp
B190	NA	ITA 221		4610062				MC	I1A54011	Nigeria	Nigeria		WAF	GJ-trp
B191	IRGC 135818	80 A 60 YR 71009-1-5		4610063				MC	I1A55177	Australia_	Australia	I	OCE	GJ-trp
B192	IRGC 136033	R 42		4610064				MC	I1A54724	Philippines	Philippines		SER-IRRI	admix
B193	IRGC 135869	C.MEDIO 7		4610065				MC	I1A54382	Cuba	Cuba		CAM	XI-adm
B194	IRGC 135886	ECIA 179-S13		4610066				MC	I1A54430	Cuba	Cuba		CAM	XI-1B
B195	IRGC 136021	PMS 10B		4610067				MC	WD-18937	India	India		SAC	XI-adm
B196	NA	Taidongludao	Taitung Lu Dao			台东陆稻		MC	I1A44299	China	Taiwan		EAR	GJ-trp
B197	NA	Taizhongxianxuan 2	Taichung 2 selection			台中籼选2		MC		China	Taiwan		EAR	XI-1A
B198	NA	Jiefangxian	Jiefang Xian			解放籼		MC	12-00644	China	China		EAS	XI-1A
B199	NA	Hongmisandan	Hong Mi San Dan			红米三担		MC	12-02850	China	China		EAS	GJ-tmp
B200	IRGC 135959	Jinyou 1	Jin You 1	4610068		金优1号		MC	ZD-02605	China	China		EAS	XI-1B
B201	NA	Chengnongshuijing	Cheng Nong Shuijing			成农水晶		MC	ZD-03386	China	China		EAS	XI-1B
B202	NA	Baoxie 123B	Bao Xie 123B			包协123B		MC	A0430	China	China		EAS	XI-adm
B203	NA	Biwusheng	Bi Wu Sheng			秕五升		MC	21-04506	China	China		EAS	XI-adm
B204	NA	Longhuamaohu	Long Hua Mao Hu			隆化毛葫		MC	02-00133	China	China		EAS	GJ-tmp
B205	NA	Cunsanli	Cun San Li			寸三粒		MC	I1A08731	China	China		EAS	GJ-adm
B207	NA	Aihechi	Ai He Chi			矮禾迟		MC	12-02280	China	China		EAS	XI-adm
B208	NA	Lucaihao	Lu Cai Hao			陆财号		MC	I1A46087	China	China		EAS	XI-1A
B210	NA	Nanxiongzaoyouzhan	Nan Xiong Zao You Zhan			南雄早油占		MC	15-03057	China	China		EAS	XI-1A
B212	NA	Chikenuo	Chi Ke Nuo			赤壳糯		MC	I1A04672	China	China		EAS	GJ-tmp
B213	NA	Liuyenian	Liu Ye Nian			柳叶粘		MC	17-00524	China	China		EAS	XI-1A
B214	NA	Xuanenchangtanqingzhan	Xuan En Chang Tan Qing Nian			宣恩长坛青粘		MC	17-00966	China	China		EAS	XI-1B
B215	IRGC 135904	Hongqi 5		4610069		红旗5号		MC	I1A41295	China	China		EAS	GJ-tmp
B216	NA	Hanmadao4	Han Ma Dao			旱麻稻		MC	19-00205	China	China		EAS	XI-1A
B217	NA	Honggu	Hong Gu			红谷		MC	I1A24643	China	China		EAS	XI-1B
B218	NA	Wuzidui	Wuzi Dui			五子堆		MC	21-01577	China	China		EAS	GJ-tmp
B219	NA	Haolai	Hao Lai			毫莱		MC	21-02824	China	Lao People's Democratic Republic	T	SEA	XI-adm
B221	NA	Fanhaopi	Fan Hao Pi			饭毫皮		MC	21-03879	China	China		EAS	XI-1A
B222	NA	Beizinuo	Beizi Nuo			背子糯		MC	I1A53128	China	China		EAS	XI-1A
B223	NA	Cungunuo	Cun Gu Nuo			寸谷糯		MC	I1A47112	China	China		EAS	GJ-tmp
B224	NA	Younian				油粘		MC	I1A11073	China	China		EAS	XI-1A
B225	NA	Guantuibaihe 1	Guan Tui Bai He 1			贯推白禾1		MC	22-03815	China	China		EAS	GJ-tmp
B226	NA	Heimangdao	Hei Mang Dao			黑芒稻		MC	28-00005	China	China		EAS	GJ-tmp
B227	NA	Menjiagao 1	Men Jia Gao 1			闷加高1		MC	31-00032	China	China		EAS	XI-adm
B228	NA	Haobayong 1	Hao Ba Yong 1			毫巴永1		MC	21-01853	China	China		EAS	GJ-adm
B229	NA	Menjiading 2	Men Jia Ding 2			闷加丁2		MC	31-00042	China	China		EAS	XI-adm
B230	NA	Banjiemang2	Ban Jie Mang 2			半节芒		MC	21-03879	China	China		EAS	GJ-adm
B231	NA	Dongtingwanxian	Dongting Wan Xian			洞庭晚籼		MC	17-00502		China		EAS	XI-adm
B232	NA	Xiangaizao 10hao	Xiang Ai Zao 10			湘矮早10号		MC	ZD-01402	China	China		EAS	XI-1B
B233	NA	Xiangwanxian 1	Xiang Wan Xian 1			湘晚籼1号		MC	ZD-01423	China	China		EAS	XI-adm
B234	NA	Aituogu 151	Ai Tuo Gu 151			矮沱谷151		MC	ZD-02032	China	China	I	EAS	XI-1A
B235	NA	Zhonghua 8	Zhong Hua 8			中花8号		MC	ZD-02261	China	China		EAS	GJ-tmp
B236	IRGC 135957	Jindao 1	Jin Dao 1	4610070		晋稻1号		MC	I1A25695	China	China		EAS	GJ-tmp
B238	NA	Momi	Mo Mi			墨米		MC	I1A22821	China	China		EAS	XI-adm
B239	IRGC 136091	Zhendao 232	Zhenxian 232	4610071		镇籼232		MC	I1A55331	China	China		EAS	XI-1A
B240	NA	Zhengdao 5	Zheng Dao 5			郑稻5号		MC	ZD-03525	China	China		EAS	GJ-tmp
B241	NA	Lamujia	La Mu Jia			拉木加		MC	21-02089	China	China		EAS	GJ-sbtrp
B242	NA	Gui 630				圭630		MC	R0014	China	China		EAS	XI-adm
B243	IRGC 135910	Huhui 91269	Xianghui 91269	4610072		湘恢91269		MC	R0515	China	China		EAS	cA (Aus)
B244	NA	Xiangdao	Xiang Dao			香稻		MC	I1A14140	China	China		EAS	XI-1A
B245	NA	Shanjiugu	Shan Jiugu			山酒谷		MC	I1A44229	China	China		EAS	GJ-sbtrp
B246	NA	Laozaogu	Lao Zaogu			老造谷		MC	21-01744	China	China		EAS	XI-adm
B247	NA	Jinnante B	Jin Nan Te B			金南特B		MC	A0016	China	China		EAS	XI-adm
B248	NA	Zhuzhen B	Zhu Zhen B			竹珍B		MC	A0060	China	China	I	EAS	XI-1A
B249	NA	Chaoyangyihao B	Chaoyang Yi Hao B			朝阳一号B		MC	A0086	China	China		EAS	XI-1A
B250	NA	Annongwangeng B	An Nong Wan Geng B			安农晚粳B		MC	A0112	China	China		EAS	GJ-tmp
B252	NA	Xiangai B	Xian Gai B			献改B		MC	A0244	China	China		EAS	XI-adm
B253	NA	Jiangnongzao 1 B	Jiang Nong Zao 1B			江农早1号B		MC	A0246	China	China		EAS	XI-adm
B254	NA	Jinghu3 B	Jing Hu B			京虎B		MC	A0298	China	China		EAS	XI-adm
B255	NA	Dianrui 409B	Dian Rui 409B			滇瑞409B		MC	A0408	China	China		EAS	XI-adm
B258	NA	Xingguo				兴国		MC	06-00035	China	China		EAS	GJ-tmp
B259	NA	Leihuozhan	Leihuo Zhan			雷火占		MC	11-00403	China	China		EAS	XI-1A
B260	NA	Mamagu	Ma Ma Gu			麻麻谷		MC		China	China		EAS	XI-1A
B261	NA	Meihuanuo	Meihua Nuo			梅花糯		MC	20-02073	China	China		EAS	XI-1A
B263	NA	Weiguo	Wei Guo			卫国		MC	ZD-00907	China	China		EAS	GJ-tmp
B264	NA	Sanbaili	Sanbai Li			三百粒		MC	I1A04386	China	China		EAS	XI-1A
B265	NA	Wukezhan	Wu Ke Zhan			乌壳占		MC	13-01006	China	China		EAS	XI-adm
B266	NA	Haomake (K)	Hao Make (K)			毫马克(K)		MC	21-00083	China	China		EAS	GJ-sbtrp
B267	NA							MC		China	China		EAS	XI-adm
B268	NA	Nangaogu	Nan Gaogu			南高谷		MC	21-03121	China	China		EAS	XI-adm
B269	IRGC 136083	Yuefu	Koshifu	4610073		越富		MC	I1A04985	China	Japan		EAR	GJ-tmp
CX10	IRGC 135890	Gang 46B		4610074		冈46B		IRMBN		China	China	P	EAS	XI-1A
CX100	IRGC 136020	Palung 2		4610075				IRMBN		Nepal	Nepal	P	SAC	XI-1B
CX101	IRGC 135902	Hei Mi Chan		4610076				IRMBN		Taiwan	China	P	EAS	XI-1A
CX102	IRGC 136053	Tek Si Chut	Teksichut	4610077				IRMBN		Taiwan	Taiwan	P	EAR	XI-1A
CX103	IRGC 136036	Rubio		4610078				IRMBN		Peru	Peru	P	SAM	admix
CX104	IRGC 136037	Sadri rice 1		4610079				IRMBN		Iran	Iran	T	WAS	cB (Bas)
CX106	IRGC 136040	SAL BUI BAO		4610080				IRMBN		Vietnam	Viet Nam	P	SEA	GJ-trp
CX107	IRGC 136060	Tun Sart		4610081				IRMBN		Vietnam	Viet Nam	I	SEA	XI-3
CX108	NA	Ziri		4610082				IRMBN		India	India	P	SAC	admix
CX109	IRGC 135876	Dacca 6		4610083				IRMBN		Philippines	India	P	SAC	GJ-adm
CX11	NA	Gumei 2	Gu Mei 2			谷梅2号		IRMBN	I1A52026	China	China	P	EAS	GJ-adm
CX110	IRGC 136062	UP 15	UP15	4610084				IRMBN		Japan	Japan	P	EAR	cB (Bas)
CX111	IRGC 135894	Giza 14		4610085				IRMBN		Egypt	Egypt	P	NAF	GJ-trp
CX112	IRGC 135893	Ginga		4610086				IRMBN		Japan	Japan	P	EAR	admix
CX113	IRGC 135846	Biniapan		4610087				IRMBN		na	_no_info	P	na	GJ-trp
CX114	NA	Guang Lu Ai 4	Guang Lu Ai			广陆矮4号		IRMBN	I1A49051	China	China	P	EAS	XI-1A
CX115	NA	Yun hui 72						IRMBN		China	China	P	EAS	XI-adm
CX116	IRGC 136070	Wudadaozhong	Daseos ssal	4610088		五大稻种		IRMBN	I1A50659	North_Korea	Democratic People's Republic of Korea	P	EAR	GJ-tmp
CX117	IRGC 135930	IR 65600-27-1-2-2		4610089				IRMBN		Philippines	Philippines	I	SER-IRRI	XI-adm
CX118	NA	Yetuozai	Ye Tuo Zai			爷驼崽		IRMBN	17-00405	China	China	P	EAS	XI-adm
CX119	NA	P59279						IRMBN		na	_no_info	P	na	XI-adm
CX12	IRGC 135909	Huagengxian 74	Hua Geng Xian 74	4610090		华粳籼74		IRMBN		China	China	P	EAS	XI-adm
CX120	IRGC 136057	TKM 6	TKM6	4610091				IRMBN	I1A47902	India	India	P	SAC	XI-adm
CX121	NA	Guang122	Guang 122					IRMBN		China	China	P	EAS	XI-1B
CX122	NA	Tai-Zhong-Xian 10	Taichung 10					IRMBN	30-01259	Taiwan	Taiwan	P	EAR	XI-adm
CX123	NA	Yu Qiu Gu				鱼鳅谷		IRMBN	I1A01748	China	China	P	EAS	XI-1A
CX124	IRGC 135936	IR 71466-75-3-B-1		4610092				IRMBN		Philippines	Philippines	I	SER-IRRI	XI-adm
CX125	NA	CAOZHAO-2	CAO ZHAO 2					IRMBN		China	China	P	EAS	XI-1B
CX126	IRGC 135946	IRBB 60		4610093				IRMBN		Philippines	Philippines	I	SER-IRRI	XI-1B
CX128	IRGC 135889	Gajale		4610094				IRMBN		Nepal	Nepal	P	SAC	XI-adm
CX129	IRGC 135986	MOLOK		4610095				IRMBN		Indonesia	Indonesia	T	SER	GJ-trp
CX13	NA	R644						IRMBN		China	China	P	EAS	XI-adm
CX130	IRGC 135864	CHIPDA		4610096				IRMBN	I1A57104	India	India	P	SAC	XI-2
CX131	IRGC 136087	ZALE		4610097				IRMBN		Myanmar	Myanmar	I	SEA	XI-1A
CX132	IRGC 135830	AP 423	AP423	4610098				IRMBN		India	India	P	SAC	GJ-trp
CX133	NA	Zhengshan97	Zhen shan 97			珍汕97		IRMBN	ZD-00531	China	China	I	EAS	XI-1A
CX134	IRGC 135948	IRBB 7		4610099				IRMBN		Philippines	Philippines	I	SER-IRRI	XI-1B
CX138	NA	Qd_441		4610100				IRMBN		China	China	P	EAS	GJ-adm
CX139	IRGC 135826	Amareles		4610101				IRMBN		Portugal	Portugal	P	EUR	GJ-adm
CX14	NA	Chennong 265	Chen Nong 265			沈农 265		IRMBN	ZD-05727	China	China	P	EAS	GJ-tmp
CX140	IRGC 136196	Nipponbare		4610102				IRMBN	I1A13071	Japan	Japan	I	EAR	GJ-tmp
CX141	IRGC 136019	Padi Siam Kuning		4610103				IRMBN		Malaysia	Indonesia	T	SER	XI-3
CX142	IRGC 135823	Ai Yeh Lu		4610104				IRMBN		China	China	P	EAS	GJ-adm
CX143	IRGC 135968	Khasar		4610105				IRMBN		Iran	Iran	T	WAS	cB (Bas)
CX144	IRGC 135906	Hta 7204	Hta7204	4610106				IRMBN		na	Thailand	P	SEA	XI-adm
CX145	NA	Minghui 63	Ming Hui 63			明恢63		IRMBN	R-000281	China	China	I	EAS	XI-adm
CX146	IRGC 135871	CO 43		4610107				IRMBN		India	India	P	SAC	XI-adm
CX147	NA	Seberang		4610108				IRMBN		na	Malaysia	P	SER	XI-adm
CX148	IRGC 136050	Sri Raja		4610109				IRMBN		Malaysia	Malaysia	T	SER	XI-3
CX149	NA	Karnal Local		4610110				IRMBN		India	India	P	SAC	cB (Bas)
CX15	IRGC 136077	Y 134		4610111				IRMBN		China	China	P	EAS	XI-1B
CX150	IRGC 135865	Chorofa		4610112				IRMBN		Philippines	Philippines	T	SER-IRRI	XI-1B
CX151	IRGC 135833	AZUCENA		4610113				IRMBN	I1A41685	Philippines	Philippines	T	SER-IRRI	GJ-trp
CX152	IRGC 135866	Cisadane		4610114				IRMBN		na	Indonesia	I	SER	XI-1B
CX153	IRGC 135951	Jalmagna		4610115				IRMBN		India	India	P	SAC	XI-2
CX154	IRGC 135967	Khao Dawk Mali 105		4610116				IRMBN		Thailand	Thailand	T	SEA	XI-3
CX155	IRGC 135979	Madhukar		4610117				IRMBN		India	India	T	SAC	XI-2
CX156	IRGC 135995	MR 84	MR84	4610118				IRMBN		Malaysia	Malaysia	P	SER	XI-adm
CX157	IRGC 136025	PTB 33	PTB33	4610119				IRMBN		India	India	I	SAC	XI-adm
CX158	IRGC 136046	Shwe War Tun		4610120				IRMBN		Vietnam	Myanmar	T	SEA	XI-3
CX16	NA	Yuan jing 7	Yuan Jing 7					IRMBN		China	China	P	EAS	GJ-tmp
CX160	IRGC 136066	W 1263		4610121				IRMBN		India	India	P	SAC	XI-2
CX161	IRGC 135920	IR 42		4610122				IRMBN	I1A46201	Philippines	Philippines	I	SER-IRRI	XI-1B
CX162	NA	TN1						IRMBN		Taiwan	Taiwan	I	EAR	XI-1A
CX165	IRGC 136071	Wuyugeng 3	Wu Yu Geng 3	4610123		武育粳3号		IRMBN	ZD-05530	China	China	P	EAS	GJ-tmp
CX17	NA	Yuexiangzhan	Yue Xiang Zhan			粤香占		IRMBN	ZD-04230	China	China	P	EAS	XI-adm
CX18	IRGC 136089	Zaoxian 14	Zao Xian 14	4610124		早籼 14		IRMBN	ZD-01524	China	China	P	EAS	XI-1A
CX182	IRGC 136047	SLG 1	SLG1	4610125				IRMBN		Japan	Japan	P	EAR	XI-adm
CX19	NA	Zhong 413				中413		IRMBN		China	China	P	EAS	XI-adm
CX2	IRGC 135847	BR 11	BR11	4610126				IRMBN		Bangladesh	Bangladesh	P	SAE	XI-adm
CX20	NA	Zihui 100	Zi Hui 100			紫恢 100		IRMBN		China	China	P	EAS	XI-adm
CX205	IRGC 135935	IR 69428-6-1-1-3-3		4610127				IRMBN		Philippines	Philippines	I	SER-IRRI	GJ-adm
CX206	IRGC 135918	IR 2061-522-6-9		4610128				IRMBN		Philippines	Philippines	I	SER-IRRI	XI-1B
CX207	NA	Gaozi	Gao Zi			高紫		IRMBN		China	China	P	EAS	XI-adm
CX21	IRGC 135842	BG 90-2		4610129				IRMBN	WD-12252	Sri_Lanka_	Sri Lanka	P	IOC	XI-1B
CX210	IRGC 136028	Qb_604		4610130				IRMBN		China	China	P	EAS	admix
CX211	NA	M 3122		4610131				IRMBN		China	China	P	EAS	GJ-tmp
CX212	IRGC 136009	Nongken 58		4610132		农垦58		IRMBN	WD-10707	Japan	Japan	P	EAR	GJ-tmp
CX213	NA	Chennong 89366	Chen Nong 89366			沈农89366		IRMBN		China	China	P	EAS	GJ-tmp
CX214	IRGC 135849	Brazil Nuodao	Arroz Glutinoso	4610133		巴西糯稻		IRMBN		Brazil	Brazil	P	SAM	GJ-trp
CX218	IRGC 136061	Type 3		4610134				IRMBN		India	India	P	SAC	XI-1B
CX219	IRGC 135888	FL 478		4610135				IRMBN		Philippines	Philippines	I	SER-IRRI	XI-adm
CX22	IRGC 136022	PR 106	PR106	4610136				IRMBN		India	India	I	SAC	XI-1B
CX220	IRGC 135941	IRAT 109		4610137				IRMBN	I1A41789	Brazil	Cote d'Ivoire	I	WAF	GJ-trp
CX221	IRGC 136095	Zhongyouzao 81	Zhong You Zao 81	4610138		中优早81		IRMBN		China	China	P	EAS	XI-adm
CX225	IRGC 135938	IR 77298-14-1-2		4610139				IRMBN		Philippines	Philippines	I	SER-IRRI	XI-1B
CX226	IRGC 135916	IR 06G113		4610140				IRMBN		Philippines	Philippines	I	SER-IRRI	XI-1B
CX227	IRGC 135964	KASALATH	KASALOTH AS 2	4610141				IRMBN		Japan	India	T	SAC	cA (Aus)
CX228	IRGC 135836	Bala		4610142				IRMBN	I1A41689	India	India	I	SAC	XI-adm
CX23	NA	Rasi		4610143				IRMBN		Indonesia	Indonesia	T	SER	XI-3
CX230	IRGC 135929	IR 64-IL		4610144				IRMBN		China	Philippines	I	SER-IRRI	XI-1B
CX231	IRGC 135923	IR 52561-UBN-1-1-2		4610145				IRMBN		Philippines	Philippines	I	SER-IRRI	XI-adm
CX232	IRGC 135924	IR 55419-04		4610146				IRMBN		Philippines	Philippines	I	SER-IRRI	XI-adm
CX233	IRGC 135926	IR 58821-23-1-3-1		4610147				IRMBN		Philippines	Philippines	I	SER-IRRI	XI-adm
CX234	IRGC 135928	IR 62266-42-6-2		4610148				IRMBN		Philippines	Philippines	I	SER-IRRI	XI-adm
CX235	IRGC 136013	NSIC RC 9		4610149				IRMBN		Philippines	Philippines	I	SER-IRRI	XI-adm
CX236	IRGC 136064	Vandana		4610150				IRMBN		na	India	I	SAC	XI-adm
CX237	IRGC 135834	B 6136-3-TB-0-1-5		4610151				IRMBN		Philippines	Indonesia	I	SER	XI-1B
CX238	IRGC 135854	BW 311-9		4610152				IRMBN		Philippines	Sri Lanka	P	IOC	XI-1B
CX24	IRGC 136058	TKM 9	TKM9	4610153				IRMBN	I1A42476	India	India	P	SAC	XI-adm
CX240	IRGC 135859	Carijo		4610154				IRMBN		Brazil	Brazil	P	SAM	XI-adm
CX241	IRGC 135913	IAC 47		4610155				IRMBN		Philippines	Brazil	I	SAM	GJ-trp
CX242	IRGC 135921	IR 47686-4-4-B-1		4610156				IRMBN		Philippines	Philippines	I	SER-IRRI	admix
CX243	IRGC 135922	IR 47686-6-2-1-1		4610157				IRMBN		Philippines	Philippines	I	SER-IRRI	GJ-trp
CX247	IRGC 135942	IRAT 144		4610158				IRMBN	WD-16312	Indonesia	Ghana	I	WAF	XI-adm
CX248	IRGC 135970	Kinandang Patong		4610159				IRMBN		Philippines	Philippines	T	SER-IRRI	GJ-trp
CX249	IRGC 135814	2004		4610160				IRMBN		China	China	P	EAS	XI-1B
CX25	IRGC 135867	Cisanggarung	Cisang garung	4610161				IRMBN		Indonesia	Indonesia	P	SER	XI-1B
CX250	IRGC 135820	829		4610162				IRMBN		China	China	P	EAS	XI-1B
CX251	NA	Xudao 4	Xu Dao 4			徐稻4号		IRMBN	ZD-05646	China	China	P	EAS	GJ-tmp
CX26	NA	Amol3(Sana)	Amol3 (Sana)					IRMBN		Iran	Iran	P	WAS	XI-1B
CX262	IRGC 135912	IAC 3		4610163				IRMBN		China	Brazil	I	SAM	GJ-trp
CX263	IRGC 136018	PADISENEMOK	PADI SENEMOK	4610164				IRMBN		na	Malaysia	T	SER	XI-adm
CX265	IRGC 135988	MONOLAYA		4610165				IRMBN		United_States	Colombia	P	SAM	XI-adm
CX266	IRGC 135880	DINORADO		4610166				IRMBN		Philippines	Philippines	T	SER-IRRI	GJ-trp
CX267	IRGC 135914	IET 1444		4610167				IRMBN		India	India	P	SAC	XI-adm
CX268	IRGC 135831	ARROZVERMELHO	ARROZ VERMELHO	4610168				IRMBN		Philippines	Brazil	T	SAM	XI-adm
CX269	IRGC 135911	IAC 165		4610169				IRMBN		Brazil	Brazil	I	SAM	GJ-trp
CX27	IRGC 135969	Khazar		4610170				IRMBN		Iran	Iran	P	WAS	XI-adm
CX270	NA	TAICHUNGNATIVE1	TAICHUNG NATIVE 1			台中本地1号		IRMBN	30-00233	Taiwan	Taiwan	I	EAR	XI-1A
CX273	NA	NONA BOKRA		4610171				IRMBN	I1A48710	India	India	P	SAC	XI-adm
CX274	IRGC 135919	IR 26		4610172				IRMBN	I1A28237	Philippines	Philippines	I	SER-IRRI	XI-adm
CX275	NA	IR 34		4610173				IRMBN		Philippines	Philippines	I	SER-IRRI	XI-adm
CX276	IRGC 135939	IR 8192-200-3-3-1-1		4610174				IRMBN		Philippines	Philippines	I	SER-IRRI	XI-1B
CX277	IRGC 135810	02428-IL		4610175				IRMBN		China	China	I	EAS	GJ-adm
CX278	IRGC 135932	IR 68		4610176				IRMBN		Philippines	Philippines	I	SER-IRRI	XI-adm
CX28	IRGC 135892	Gayabyeo		4610177				IRMBN		South_Korea	Korea, Republic of	P	EAR	XI-1B
CX280	IRGC 135981	Maravilha		4610178				IRMBN	WD-20269	Brazil	Brazil	I	SAM	admix
CX281	IRGC 135934	IR 68897 B		4610179				IRMBN		Philippines	Philippines	I	SER-IRRI	XI-1B
CX282	NA	Lijiangxintuanheigu	Lijiangxin Tuan Hei Gu			丽江新团黑谷		IRMBN		China	China	P	EAS	GJ-adm
CX284	NA	Han 502				旱502		IRMBN		China	China	P	EAS	GJ-adm
CX285	IRGC 136010	Nonglinnuo	Nonglin Nuo	4610180		农林糯		IRMBN		China	China	P	EAS	GJ-trp
CX286	IRGC 135855	C 349		4610181				IRMBN		China	China	P	EAS	admix
CX287	NA	C52						IRMBN		China	China	P	EAS	GJ-tmp
CX288	IRGC 135874	D 11		4610182				IRMBN		China	India	P	SAC	XI-adm
CX29	IRGC 135984	Milyang 23		4610183				IRMBN	I1A41473	North_Korea	Korea, Republic of	I	EAR	admix
CX290	NA	Duo 57				多57		IRMBN		China	China	P	EAS	XI-1B
CX291	IRGC 135875	D 15		4610184				IRMBN		China	China	P	EAS	XI-adm
CX296	IRGC 135937	IR 74		4610185				IRMBN		Philippines	Philippines	I	SER-IRRI	XI-adm
CX3	IRGC 135848	BR 24	BR24	4610186				IRMBN		Bangladesh	Bangladesh	I	SAC	XI-1A
CX30	IRGC 135991	MR 185	MR185	4610187				IRMBN		Malaysia	Malaysia	P	SER	XI-1B
CX303	IRGC 135976	LX 2007		4610188				IRMBN		China	China	P	EAS	XI-adm
CX304	IRGC 135975	Luyin 46	Lu Yin 46	4610189		陆引46		IRMBN	ZD-06300	China	China	P	EAS	XI-adm
CX305	IRGC 136090	ZH 5	Zheng Dao 5	4610190				IRMBN		China	China	P	EAS	XI-1B
CX306	IRGC 135987	Mongolia Rice	Menggu Dao	4610191		蒙古稻		IRMBN	I1A28753	China	China	P	EAS	GJ-tmp
CX307	NA	HP 121		4610192				IRMBN		China	China	P	EAS	GJ-adm
CX31	IRGC 135903	Hnankar		4610193				IRMBN		Myanmar	Myanmar	P	SEA	XI-1B
CX313	NA	R106						IRMBN		China	China	P	EAS	XI-adm
CX314	IRGC 135813	117		4610194				IRMBN		China	China	P	EAS	XI-1B
CX315	IRGC 136097	Zidao	Bolasaeg ssal	4610195		紫稻		IRMBN	I1A27875	North_Korea	Democratic People's Republic of Korea	P	EAR	GJ-tmp
CX316	IRGC 135993	MR 39		4610196				IRMBN		China	Malaysia	P	SER	admix
CX317	IRGC 135992	MR 19		4610197				IRMBN		China	Malaysia	P	SER	GJ-tmp
CX318	NA	Heiheaihui	Heihe Aihui			黑河瑷珲		IRMBN		China	China	P	EAS	XI-adm
CX319	NA	Mengguandamagu	Meng Guan Damagu			孟关大麻谷		IRMBN	22-01958	China	China	P	EAS	XI-adm
CX32	IRGC 135980	Manauthukha		4610198				IRMBN		Myanmar	Myanmar	P	SEA	GJ-adm
CX328	NA	Baoxuan 21	Bao Xuan 21			包选21号		IRMBN	ZD-01195	China	China	P	EAS	XI-1A
CX329	IRGC 135956	Jinchuanyihao	Jinchuan Yi	4610199		津川一号		IRMBN		China	China	P	EAS	GJ-tmp
CX33	IRGC 136045	Shwe Thwe Yin Hyv		4610200				IRMBN		Myanmar	Myanmar	P	SEA	XI-1B
CX330	IRGC 136084	Yueguang	Koshihikari	4610201		越光		IRMBN	I1A13044	Japan	Japan	P	EAR	GJ-tmp
CX34	IRGC 135840	BG 300		4610202				IRMBN		Sri_Lanka_	Sri Lanka	P	IOC	XI-adm
CX340	IRGC 135907	Hua 564		4610203		华564		IRMBN		China	China	P	EAS	XI-1B
CX341	IRGC 135908	Hua 565		4610204		华565		IRMBN		China	China	P	EAS	XI-adm
CX342	IRGC 136068	Wanxian 763	Wan Xian 763	4610205		皖籼763		IRMBN		China	China	P	EAS	XI-adm
CX343	IRGC 136069	Wanxian 77	Wan Xian 77	4610206		皖籼77		IRMBN		China	China	P	EAS	XI-adm
CX344	NA	Hexi 41				合系41号		IRMBN	ZD-04645	China	China	P	EAS	GJ-tmp
CX345	NA	Yungeng 23	Yun Geng 23			云粳23号		IRMBN		China	China	P	EAS	GJ-tmp
CX346	IRGC 136038	SAGC-4		4610207				IRMBN		China	China	P	EAS	XI-adm
CX347	IRGC 136039	SAGC-7		4610208				IRMBN		China	China	P	EAS	XI-adm
CX348	IRGC 136093	Zhonghua 1		4610209		中华1号		IRMBN		China	China	P	EAS	XI-1B
CX349	IRGC 135965	KCD 1		4610210				IRMBN		na	_no_info	P	na	XI-adm
CX35	IRGC 135843	BG 94-1	BG94-1	4610211				IRMBN	I1A42492	Sri_Lanka_	Sri Lanka	P	IOC	XI-adm
CX350	NA	Wuyugeng 20	Wu Yu Geng 20			武育粳20号		IRMBN		China	China	P	EAS	GJ-tmp
CX351	IRGC 135811	053 A-3		4610212				IRMBN		China	China	I	EAS	GJ-tmp
CX352	IRGC 135839	BD 007		4610213				IRMBN		China	China	P	EAS	GJ-trp
CX353	IRGC 135860	CAU 1		4610214				IRMBN		China	Viet Nam	P	SEA	GJ-adm
CX354	IRGC 135861	CAU 2		4610215				IRMBN		China	Viet Nam	P	SEA	GJ-adm
CX355	IRGC 136085	Yunlu 102	Yun Lu 102	4610216		云陆102		IRMBN		China	China	P	EAS	GJ-trp
CX356	NA	Yandao 8	Yan Dao 8			盐稻8号		IRMBN	ZD-05651	China	China	P	EAS	GJ-tmp
CX357	IRGC 136023	PSBRC 80	PSBRC80	4610217				IRMBN		Philippines	Philippines	I	SER-IRRI	XI-1B
CX358	IRGC 136024	PSBRC 82	PSBRC82	4610218				IRMBN		Philippines	Philippines	I	SER-IRRI	XI-1B
CX359	NA	Yunlu 103	Yun Lu 103			云陆103		IRMBN		China	China	P	EAS	GJ-trp
CX360	NA	Y075						IRMBN		na	_no_info	P	na	XI-1B
CX361	NA	G341						IRMBN		na	_no_info	P	na	XI-1B
CX362	NA	YZX1						IRMBN		na	_no_info	P	na	XI-1B
CX363	NA	YZX2						IRMBN		na	_no_info	P	na	XI-adm
CX364	NA	42686						IRMBN		na	_no_info	P	na	XI-1B
CX365	NA	Compact Plant Type Material	Jincou Zhu Xing Cailiao			紧凑株型材料		IRMBN		China	China	P	EAS	admix
CX366	NA	Ganwanxian 37 (926)	Gan Wan Xian 37 (926)			赣 晚 籼 37 号（926）		IRMBN	ZD-06618	China	China	P	EAS	XI-adm
CX367	NA	Haogelao	Hao Ge Lao			豪格劳		IRMBN		China	China	P	EAS	GJ-trp
CX368	IRGC 135996	N 22		4610219				IRMBN	I1A46366	India	India	I	SAC	cA (Aus)
CX369	IRGC 135947	IRBB 62		4610220				IRMBN		Philippines	Philippines	I	SER-IRRI	XI-1B
CX37	IRGC 136015	OM 997		4610221				IRMBN		Vietnam	Viet Nam	P	SEA	XI-1B
CX370	NA	Chenghui 727	Cheng Hui 727			成恢727		IRMBN		China	China	P	EAS	XI-1B
CX371	IRGC 136000	NERICA 1		4610222				IRMBN		Africa	Cote d'Ivoire	I	WAF	GJ-trp
CX372	IRGC 136001	NERICA 2		4610223				IRMBN		Africa	Cote d'Ivoire	I	WAF	GJ-trp
CX373	IRGC 136002	NERICA 8		4610224				IRMBN		Africa	Cote d'Ivoire	I	WAF	GJ-trp
CX374	IRGC 136003	NERICA 9		4610225				IRMBN		Africa	Cote d'Ivoire	I	WAF	GJ-trp
CX375	IRGC 136004	NERICA-L-1		4610226				IRMBN		Africa	Cote d'Ivoire	I	WAF	XI-1B
CX376	IRGC 136005	NERICA-L-20		4610227				IRMBN		Africa	Cote d'Ivoire	I	WAF	XI-1B
CX377	IRGC 136006	NERICA-L-27		4610228				IRMBN		Africa	Cote d'Ivoire	I	WAF	XI-1B
CX378	NA	Huhan 15	Hu Han 15			沪旱15		IRMBN		China	China	P	EAS	XI-1B
CX379	IRGC 136008	Nionoka		4610229				IRMBN		Mali	Mali	P	WAF	XI-1B
CX380	NA	Yandao 9	Yan Dao 9			盐稻9号		IRMBN		China	China	P	EAS	GJ-tmp
CX381	IRGC 135821	Adny 11		4610230				IRMBN		na	Mali	P	WAF	XI-1B
CX382	IRGC 135971	Kogomg 1-1		4610231				IRMBN		na	_no_info	P	na	XI-1B
CX383	NA	Hongza	Hong Za			红杂		IRMBN		China	China	P	EAS	GJ-tmp
CX384	NA	Fengza	Feng Za			丰杂		IRMBN		China	China	P	EAS	GJ-tmp
CX385	IRGC 136011	NPT-100		4610232				IRMBN		China	China	P	EAS	XI-1B
CX386	IRGC 136012	NPT-114		4610233				IRMBN		China	China	P	EAS	XI-adm
CX387	IRGC 135812	1088		4610234				IRMBN		na	_no_info	P	na	XI-1B
CX388	IRGC 135972	KR 200		4610235				IRMBN		Thailand	Thailand	P	SEA	XI-1B
CX389	IRGC 135960	Jinyuan 85		4610236		津原85		IRMBN		China	China	P	EAS	GJ-tmp
CX390	NA	Yuelianggu	Yueliang Gu			月亮谷		IRMBN	21-01232	China	China	P	EAS	XI-adm
CX391	IRGC 136079	YJ 30		4610237				IRMBN		China	China	P	EAS	GJ-tmp
CX392	IRGC 136043	SARD		4610238				IRMBN		na	_no_info	P	na	XI-adm
CX393	NA	Huangsizhan	Huang Si Zhan			黄丝占		IRMBN		China	China	P	EAS	XI-1B
CX394	IRGC 135985	Molizhanxuan	Moli Zhan Xuan	4610239		茉莉占选		IRMBN		China	China	P	EAS	XI-1B
CX395	IRGC 136082	YSBR 1		4610240				IRMBN		China	China	P	EAS	admix
CX396	IRGC 135898	Guandong 194 (Soft Rice)	Kanto 194	4610241		关东194（软米）		IRMBN		Japan	Japan	P	EAR	GJ-tmp
CX397	NA	Nangeng 46 (Soft Rice)	Nan Geng 46 (Ruan Mi)			南粳46（软米）		IRMBN	ZD-06229	China	China	P	EAS	GJ-tmp
CX399	IRGC 135982	Matatag 2		4610242				IRMBN		Philippines	Philippines	I	SER-IRRI	XI-1B
CX4	IRGC 136195	93072		4610243				IRMBN		China	China	P	EAS	XI-adm
CX400	NA	TOG 5674	no_varname IRGC 96790 (TOG 5674)	4610244				IRMBN		Africa	Nigeria		WAF	admix
CX401	NA	TOG 7291		4610245				IRMBN		Africa	Burkina Faso	P	WAF	XI-adm
CX402	NA	TOG 6542		4610246				IRMBN		Africa	West Africa	P	WAF	admix
CX403	NA	IR 64 A		4610247				IRMBN	I1A42114	Philippines	Philippines	I	SER-IRRI	XI-1B
CX408	NA	BG133	Xa7 (BG133)			Xa7		IRMBN			Philippines	P	SER-IRRI	XI-1B
CX409	NA	BG134	Xa8 (BG134)			Xa8		IRMBN			Philippines	P	SER-IRRI	XI-1B
CX410	NA	BG135	Xa10 (BG135)			Xa10		IRMBN			Philippines	P	SER-IRRI	XI-1B
CX411	NA	BG136	Xa11 (BG136)			Xa11		IRMBN			Philippines	P	SER-IRRI	XI-1B
CX413	NA	BG138	Xa14 (BG138)			Xa14		IRMBN			Philippines	P	SER-IRRI	XI-1B
CX414	NA	BG139	Xa21 (BG139)			Xa21		IRMBN			Philippines	P	SER-IRRI	XI-1B
CX416	NA	BG142	Xa4+13 (BG142)			Xa4+13		IRMBN			Philippines	P	SER-IRRI	XI-1B
CX417	NA	BG143	Xa4+21 (BG143)			Xa4+21		IRMBN			Philippines	P	SER-IRRI	XI-1B
CX418	NA	BG144	Xa5+13 (BG144)			Xa5+13		IRMBN			Philippines	P	SER-IRRI	XI-1B
CX419	NA	BG145	Xa5+21 (BG145)			Xa5+21		IRMBN			Philippines	P	SER-IRRI	XI-1B
CX42	IRGC 135933	IR 68552-55-3-2		4610248				IRMBN		Philippines	Philippines	I	SER-IRRI	XI-adm
CX420	NA	BG146	Xa13+21 (BG146)			Xa13+21		IRMBN			Philippines	P	SER-IRRI	XI-1B
CX421	NA	BG147	Xa4+5+13 (BG147)			Xa4+5+13		IRMBN			Philippines	P	SER-IRRI	XI-1B
CX422	NA	BG148	Xa4+5+21 (BG148)			Xa4+5+21		IRMBN			Philippines	P	SER-IRRI	XI-1B
CX423	NA	BG149	Xa4+13+21 (BG149)			Xa4+13+21		IRMBN			Philippines	P	SER-IRRI	XI-1B
CX424	NA	BG150	Xa5+13+21 (BG150)			Xa5+13+21		IRMBN			Philippines	P	SER-IRRI	XI-1B
CX425	NA	BG151	Xa4+5+13+21 (BG151)			Xa4+5+13+21		IRMBN			Philippines	P	SER-IRRI	XI-1B
CX426	NA	BG152	Xa23 (BG152)			Xa23		IRMBN			Philippines	P	SER-IRRI	XI-1B
CX427	NA	BG154	Xa2 (BG154)			Xa2		IRMBN			Philippines	P	SER-IRRI	GJ-tmp
CX428	NA	BG158	Xa12 (BG158)			Xa12		IRMBN			Philippines	P	SER-IRRI	GJ-tmp
CX429	NA	shen-nong 1033						IRMBN			China	P	EAS	GJ-tmp
CX43	IRGC 135931	IR 66897 B		4610249				IRMBN		Philippines	Philippines	I	SER-IRRI	XI-1B
CX431	NA	Duoxi 1	Duo Xi 1	4610250		多系1号		IRMBN		China	China	P	EAS	XI-adm
CX44	IRGC 135925	IR 58025 B		4610251				IRMBN		Philippines	Philippines	I	SER-IRRI	XI-1B
CX45	IRGC 135877	Dhan 4		4610252				IRMBN		India	India	P	SAC	XI-1B
CX46	IRGC 136026	Pusa (Basmati 1)	Basmati 1	4610253				IRMBN		India	Pakistan	T	SAW	admix
CX47	IRGC 135879	Diangeng	Dian Geng	4610254		滇粳		IRMBN		China	China	P	EAS	GJ-tmp
CX48	NA	PT 60		4610255				IRMBN		China	China	P	EAS	XI-adm
CX49	IRGC 135998	NAN-29-2	NAN 29	4610256				IRMBN		China	China	P	EAS	GJ-tmp
CX5	NA	108S						IRMBN		China	China	P	EAS	XI-adm
CX50	NA	Ai Zi DAO						IRMBN		China	China	P	EAS	XI-1B
CX51	IRGC 135835	Babaomi		4610257				IRMBN		China	China	P	EAS	XI-adm
CX52	IRGC 135878	Diandun 502	Dian Dun 502	4610258		滇囤502		IRMBN		China	China	P	EAS	XI-adm
CX53	IRGC 135954	Jiangxisimiao	Jiang Xi Si Miao	4610259		江西丝苗		IRMBN	I1A37154	China	China	P	EAS	XI-adm
CX534	IRGC 136059	Tongnian 1		4610260		通粘1号		IRMBN	I1A41010	China	China	P	EAS	GJ-tmp
CX54	NA	Linyitangdao	Linyi Tang Dao			临沂塘稻		IRMBN		China	China	P	EAS	XI-adm
CX542	NA	RR2-6	RR 2-6					IRMBN		China	China	P	EAS	XI-adm
CX548	IRGC 136094	Zhongjian 100	Zhong Jian 100	4610261		中鉴100		IRMBN		China	China	P	EAS	XI-adm
CX55	NA	Pengshantieganzhan	Peng Shan Tiegan Zhan			彭山铁杆占		IRMBN		China	China	P	EAS	XI-1A
CX56	NA	Yunguang 8	Yun Guang 8			云光8号		IRMBN		China	China	P	EAS	GJ-tmp
CX561	NA	177-74						IRMBN			China	P	EAS	XI-1B
CX57	NA	Zhongchao 123				中超123		IRMBN		China	China	P	EAS	GJ-tmp
CX578	NA	C21	C 21					IRMBN			Philippines	I	SER-IRRI	GJ-tmp
CX579	NA	C22	C 22					IRMBN			Philippines	T	SER-IRRI	admix
CX58	IRGC 135895	Giza 159		4610262				IRMBN	WD-12780	Egypt	Egypt	I	NAF	GJ-tmp
CX59	IRGC 135983	Milagrosa, Zawa Banday	Milagrosa	4610263				IRMBN		Philippines	Philippines	T	SER-IRRI	cB (Bas)
CX6	NA	C418						IRMBN		China	China	P	EAS	admix
CX60	IRGC 135837	Basmati		4610264				IRMBN	I1A27702	India	India	T	SAC	XI-1B
CX61	IRGC 135844	Bhavani		4610265				IRMBN		India	India	I	SAC	XI-1A
CX63	IRGC 135952	Jhona 349		4610266				IRMBN	I1A57301	India	India	P	SAC	cA (Aus)
CX64	IRGC 135943	IRAT 352		4610267				IRMBN		Philippines	Brazil	I	SAM	XI-3
CX65	IRGC 135884	Domsiah		4610268				IRMBN		Iran	Iran	T	WAS	cB (Bas)
CX66	IRGC 136052	Tarom molaii		4610269				IRMBN		Iran	Iran	P	WAS	cB (Bas)
CX67	IRGC 135845	Binam		4610270				IRMBN	WD-18966	Iran	Iran	P	WAS	cB (Bas)
CX68	IRGC 135989	MR 106	MR106	4610271				IRMBN		Malaysia	Malaysia	P	SER	XI-adm
CX69	IRGC 135990	MR 167	MR167	4610272				IRMBN		Malaysia	Malaysia	P	SER	XI-adm
CX70	IRGC 135994	MR 77 (Seberang)	Seberang	4610273				IRMBN		Malaysia	Malaysia	P	SER	XI-adm
CX71	IRGC 135915	Innmayebaw		4610274				IRMBN		Malaysia	Malaysia	P	SER	XI-3
CX72	IRGC 135838	Basmati 385		4610275				IRMBN	WD-18962	Pakistan	Pakistan	I	SAW	cB (Bas)
CX73	IRGC 135927	IR 6		4610276				IRMBN	I1A46330	Philippines	Philippines	I	SER-IRRI	XI-1B
CX74	IRGC 135961	JP-5		4610277				IRMBN		Pakistan	Pakistan	P	SAW	GJ-tmp
CX75	IRGC 135832	At 354		4610278				IRMBN		Sri_Lanka_	Sri Lanka	P	IOC	XI-adm
CX76	IRGC 135841	BG 304		4610279				IRMBN		Sri_Lanka_	Sri Lanka	P	IOC	XI-1B
CX77	IRGC 135973	Lemont		4610280				IRMBN	I1A55220	United_States	United States of America	I	NAM	GJ-trp
CX78	IRGC 135978	M 401		4610281				IRMBN	I1A50617	United_States	United States of America	I	NAM	GJ-tmp
CX79	IRGC 135873	Cs 94		4610282				IRMBN		Vietnam	Viet Nam	P	SEA	XI-1B
CX8	NA	Chenghui 448	Cheng Hui 448			成恢448		IRMBN		China	China	P	EAS	XI-adm
CX80	IRGC 136014	OM 1706		4610283				IRMBN		Vietnam	Viet Nam	P	SEA	XI-1B
CX82	IRGC 136073	X 21	X21	4610284				IRMBN		Vietnam	Viet Nam	P	SEA	XI-1B
CX83	IRGC 136074	X 22	X22	4610285				IRMBN		Vietnam	Viet Nam	P	SEA	XI-1B
CX84	IRGC 136075	X 23	X23	4610286				IRMBN		Vietnam	Viet Nam	P	SEA	XI-adm
CX85	IRGC 135857	C 71		4610287				IRMBN		Vietnam	Viet Nam	P	SEA	XI-adm
CX86	IRGC 135856	C 70		4610288				IRMBN		Vietnam	Viet Nam	P	SEA	XI-adm
CX87	IRGC 136027	Q 5		4610289				IRMBN		Vietnam	Viet Nam	P	SEA	XI-adm
CX88	NA	Huanyangnian	Huanyang Nian			缓阳粘		IRMBN		China	China	P	EAS	XI-1A
CX89	IRGC 135977	M 202		4610290				IRMBN	I1A55077	United_States	United States of America	I	NAM	XI-adm
CX9	NA	Fengaizhan	Feng Ai Zhan			丰矮占		IRMBN		China	China	P	EAS	XI-1B
CX90	IRGC 135863	Chhomromg		4610291				IRMBN		Nepal	Nepal	P	SAC	XI-1B
CX91	IRGC 135897	Govind		4610292				IRMBN		India	India	P	SAC	XI-1B
CX92	IRGC 136063	UPR 191-66		4610293				IRMBN		India	India	P	SAC	XI-1B
CX93	IRGC 136054	TGMS 29		4610294				IRMBN		India	India	I	SAC	XI-adm
CX94	IRGC 136051	Swarna		4610295				IRMBN		India	India	I	SAC	XI-adm
CX96	IRGC 135824	Ajaya		4610296				IRMBN		India	India	P	SAC	XI-1B
CX97	IRGC 135851	Budda		4610297				IRMBN		India	India	P	SAC	XI-1B
CX98	IRGC 135882	Doddabyranella		4610298				IRMBN		India	India	P	SAC	XI-2
CX99	IRGC 135883	Doddi		4610299				IRMBN		India	India	P	SAC	XI-2
IRIS_313-10000	IRGC 125907	SUWEON 311::IRGC 61890-1		3058499	SUWEON 311		IRGC 61890			Korea, Republic of	Korea, Republic of	I	EAR	XI-1B
IRIS_313-10001	IRGC 125692	C 662083::IRGC 62101-1		3058498	C 662083		IRGC 62101			Taiwan	Taiwan	I	EAR	XI-1B
IRIS_313-10002	IRGC 125955	BW 295-5::IRGC 63098-1		3058497	BW295-5		IRGC 63098			Sri Lanka	Sri Lanka	P	IOC	XI-1B
IRIS_313-10007	IRGC 125749	GARURA::IRGC 64111-1		3058491	GARURA		IRGC 64111			Nepal	Nepal	T	SAC	XI-adm
IRIS_313-10010	IRGC 125818	LALKA (LAL DHAN)::IRGC 64946-1		3058488	LALKA(LAL DHAN)		IRGC 64946			Fiji	Fiji	T	OCE	XI-2
IRIS_313-10014	IRGC 125898	SANT ANDREA::IRGC 65732-1		3058484	SANT ANDREA		IRGC 65732			Italy	Italy	P	EUR	GJ-tmp
IRIS_313-10016	IRGC 125954	BOHOTO BALOOCHESTAN::IRGC 66237-1		3058482	BOHOTO BALOOCHESTAN		IRGC 66237			Iran	Iran	T	WAS	XI-adm
IRIS_313-10020	IRGC 120968	HODARAWALA::IRGC 67631-1		3058478	HODARAWALA		IRGC 67631			Sri Lanka	Sri Lanka	T	IOC	cA (Aus)
IRIS_313-10025	IRGC 125790	KALAPATLE::IRGC 68500-1		3058473	KALAPATLE		IRGC 68500			Madagascar	Madagascar		IOC	admix
IRIS_313-10026	IRGC 125804	KITRANA 1007::IRGC 68517-1		3058472	KITRANA 1007		IRGC 68517			Madagascar	Madagascar		IOC	XI-2
IRIS_313-10030	IRGC 121075	NS 252::IRGC 68878-1		3058465	NS252		IRGC 68878			Madagascar	Madagascar		IOC	XI-2
IRIS_313-10032	IRGC 125858	NS 1576::IRGC 68951-1		3058462	NS1576		IRGC 68951			Madagascar	Madagascar		IOC	cB (Bas)
IRIS_313-10034	IRGC 125886	RIZ INDETERMINE::IRGC 69014-1		3058459	RIZ INDETERMINE		IRGC 69014			Niger	Niger		WAF	XI-adm
IRIS_313-10035	IRGC 125887	RIZ TYPE SORGHO::IRGC 69015-1		3058458	RIZ TYPE SORGHO		IRGC 69015			Madagascar	Madagascar		IOC	XI-2
IRIS_313-10040	IRGC 125840	MILYANG 77::IRGC 69340-1		3058453	MILYANG 77		IRGC 69340			Korea, Republic of	Korea, Republic of	I	EAR	XI-1B
IRIS_313-10041	IRGC 126049	BOTOHAVANA MENA::IRGC 69349-1		3058452	BOTOHAVANA MENA		IRGC 69349			Madagascar	Madagascar	T	IOC	GJ-trp
IRIS_313-10045	IRGC 125673	BANTA TIMA::IRGC 69474-1		3058447	BANTA TIMA		IRGC 69474			Gambia	Gambia	T	WAF	XI-adm
IRIS_313-10046	IRGC 125958	CHAMA (DWARF)::IRGC 69487-1		3058446	CHAMA(DWARF)		IRGC 69487			Zambia	Zambia	T	EAF	XI-1B
IRIS_313-10047	IRGC 125737	EX MARABA GURUKU::IRGC 69582-1		3058445	EX MARABA-GURUKU		IRGC 69582			Nigeria	Nigeria	T	WAF	XI-1A
IRIS_313-10048	IRGC 125996	MOVE (MOKOLE)::IRGC 69739-1		3058444	MOVE(MOKOLE)		IRGC 69739			Benin	Benin	T	WAF	XI-adm
IRIS_313-10050	IRGC 127091	TSIMATAHOPAOSA::IRGC 69884-1		3058442	TSIMATAHOPAOSA		IRGC 69884			Madagascar	Madagascar	T	IOC	XI-adm
IRIS_313-10051	IRGC 127067	TSIVIMBININA::IRGC 69890-1		3058441	TSIVIMBININA		IRGC 69890			Madagascar	Madagascar	T	IOC	GJ-trp
IRIS_313-10054	IRGC 125924	TOC 5430::IRGC 70487-1		3058438	TOC-5430		IRGC 70487			Panama	Panama	P	CAM	XI-adm
IRIS_313-10056	IRGC 125763	HOKURIKU 52::IRGC 72491-1		3058436	HOKURIKU 52		IRGC 72491			Japan	Japan		EAR	GJ-sbtrp
IRIS_313-10057	IRGC 125707	CHUGOKU 68 HEN::IRGC 72514-1		3060317	CHUGOKU 68 HEN		IRGC 72514			Japan	Japan	I	EAR	GJ-tmp
IRIS_313-10059	IRGC 125717	DACHEONGBYEO::IRGC 72533-1		3058434	DACHEONGBYEO		IRGC 72533			Korea, Republic of	Korea, Republic of		EAR	GJ-tmp
IRIS_313-10061	IRGC 125733	ESTRELA A::IRGC 72918-1		3058432	ESTRELA A		IRGC 72918			Portugal	Portugal		EUR	GJ-adm
IRIS_313-10062	IRGC 126141	REA::IRGC 73031-1		3058431	REA		IRGC 73031			Greece	Greece		EUR	GJ-trp
IRIS_313-10065	IRGC 127055	JAERAERYUKDO::IRGC 73053-1		3058428	JAERAERYUKDO		IRGC 73053			Korea, Republic of	Korea, Republic of	T	EAR	GJ-trp
IRIS_313-10067	IRGC 125783	JEONBUKGUNGWEONNA::IRGC 73055-1		3058426	JEONBUKGUNGWEONNA		IRGC 73055			Korea, Republic of	Korea, Republic of	T	EAR	GJ-trp
IRIS_313-10071	IRGC 125705	CHIYODA WASE::IRGC 74467-1		3058421	CHIYODA WASE		IRGC 74467			Japan	Japan	T	EAR	GJ-trp
IRIS_313-10073	IRGC 125864	OWARI MOCHI::IRGC 74513-1		3058419	OWARI MOCHI		IRGC 74513			Japan	Japan	T	EAR	GJ-trp
IRIS_313-10074	IRGC 125884	RIKU AIKOKU::IRGC 74514-1		3058418	RIKU AIKOKU		IRGC 74514			Japan	Japan	T	EAR	GJ-trp
IRIS_313-10075	IRGC 125895	SANGOKU::IRGC 74518-1		3058417	SANGOKU		IRGC 74518			Japan	Japan	T	EAR	GJ-trp
IRIS_313-10076	IRGC 125900	SHINA MOCHI::IRGC 74523-1		3058416	SHINA MOCHI		IRGC 74523			Japan	Japan	T	EAR	GJ-trp
IRIS_313-10077	IRGC 125917	TAMASHIRO HIKARI::IRGC 74534-1		3058415	TAMASHIRO HIKARI		IRGC 74534			Japan	Japan	T	EAR	XI-adm
IRIS_313-10078	IRGC 125947	YOSHINO MOCHI::IRGC 74550-1		3058414	YOSHINO MOCHI		IRGC 74550			Japan	Japan	T	EAR	GJ-trp
IRIS_313-10079	IRGC 125722	DANGO MOCHI::IRGC 74551-1		3058413	DANGO MOCHI		IRGC 74551			Japan	Japan	T	EAR	GJ-trp
IRIS_313-10080	IRGC 125762	HIRAKAWA OKUTE::IRGC 74554-1		3058412	HIRAKAWA OKUTE		IRGC 74554			Japan	Japan	T	EAR	GJ-trp
IRIS_313-10082	IRGC 125816	KYUUSHUU::IRGC 74558-1		3058410	KYUUSHUU		IRGC 74558			Japan	Japan	T	EAR	GJ-trp
IRIS_313-10083	IRGC 125679	BETIS::IRGC 74581-1		3058409	BETIS		IRGC 74581			Spain	Spain		EUR	GJ-tmp
IRIS_313-10084	IRGC 125899	SENIA::IRGC 74582-1		3058408	SENIA		IRGC 74582			Spain	Spain		EUR	GJ-tmp
IRIS_313-10089	IRGC 125791	KALIN::IRGC 77312-1		3058403	KALIN		IRGC 77312			Bulgaria	Bulgaria		EUR	GJ-tmp
IRIS_313-10092	IRGC 125698	CHALBYEO::IRGC 77639-1		3058400	CHALBYEO		IRGC 77639			Korea, Republic of	Korea, Republic of	T	EAR	GJ-tmp
IRIS_313-10093	IRGC 125700	CHEONJUDO::IRGC 77644-1		3058399	CHEONJUDO		IRGC 77644			Korea, Republic of	Korea, Republic of	T	EAR	GJ-tmp
IRIS_313-10094	IRGC 125750	GAWICHAL::IRGC 77653-1		3058397	GAWICHAL		IRGC 77653			Korea, Republic of	Korea, Republic of	T	EAR	GJ-trp
IRIS_313-10096	IRGC 125787	JOKJEBICHAL::IRGC 77663-1		3058395	JOKJEBICHAL		IRGC 77663			Korea, Republic of	Korea, Republic of	T	EAR	GJ-adm
IRIS_313-10097	IRGC 125830	MAEKJO::IRGC 77666-1		3058394	MAEKJO		IRGC 77666			Korea, Republic of	Korea, Republic of	T	EAR	GJ-tmp
IRIS_313-10099	IRGC 126303	MANONGAZATO::IRGC 77876-1		3058392	MANONGAZATO		IRGC 77876			Madagascar	Madagascar	T	IOC	GJ-trp
IRIS_313-10102	IRGC 127056	KELIRENY::IRGC 78426-1		3058389	KELIRENY		IRGC 78426			Madagascar	Madagascar		IOC	XI-2
IRIS_313-10103	IRGC 125721	DALSUNG 41::IRGC 79385-1		3058388	DALSUNG 41		IRGC 79385			Korea, Republic of	Korea, Republic of	P	EAR	XI-adm
IRIS_313-10109	IRGC 125735	EX EBOKOZURU::IRGC 79912-1		3058382	EX EBOKOZURU		IRGC 79912			Nigeria	Nigeria	T	WAF	XI-3
IRIS_313-10111	IRGC 125843	MOLO::IRGC 81603-1		3058380	MOLO		IRGC 81603			Italy	Italy	I	EUR	GJ-adm
IRIS_313-10113	IRGC 125736	EX FOILAEIN (NAPUTO)::IRGC 81675-1		3058378	EX FOILAEIN(NAPUTO)		IRGC 81675			Mozambique	Mozambique		EAF	XI-adm
IRIS_313-10114	IRGC 125739	FACAGRO 64::IRGC 82059-1		3058377	FACAGRO 64		IRGC 82059			Burundi	Burundi	I	EAF	XI-2
IRIS_313-10119	IRGC 125752	GITANO::IRGC 82424-1		3058372	GITANO		IRGC 82424			Italy	Italy	I	EUR	GJ-adm
IRIS_313-10124	NA	GALSAEGSSAL SHAREI::IRGC 82881-1			GALSAEGSSAL SHAREI		IRGC 82881			Korea, Republic of	Korea, Republic of	P	EAR	GJ-tmp
IRIS_313-10129	IRGC 125897	SAN SHIH TSI::IRGC 1038-1		3058360	SAN SHIH TSI		IRGC 1038			China	China		EAS	XI-1A
IRIS_313-10134	IRGC 125871	PIN GAEW 56::IRGC 7887-1		3058355	PIN GAEW 56		IRGC 7887			Thailand	Thailand		SEA	XI-3
IRIS_313-10147	NA	RD 19::IRGC 39174-1			RD19		IRGC 39174			Thailand	Thailand	I	SEA	XI-3
IRIS_313-10148	IRGC 125695	CAUVERY::IRGC 45255-1		3058341	CAUVERY		IRGC 45255			India	India	P	SAC	XI-adm
IRIS_313-10150	IRGC 126249	N 22::IRGC 46459-1		3058339	N 22		IRGC 46459			India	India		SAC	cA (Aus)
IRIS_313-10151	IRGC 126003	RD 15::IRGC 47705-1		3058338	RD15		IRGC 47705			Thailand	Thailand	I	SEA	XI-3
IRIS_313-10152	IRGC 125798	KETAN MENAH::IRGC 48733-1		3058337	KETAN MENAH		IRGC 48733			Indonesia	Indonesia	T	SER	GJ-trp
IRIS_313-10154	IRGC 125760	HE GU TSAO::IRGC 51302-1		3058335	HE-GU-TSAO		IRGC 51302			China	China		EAS	XI-1A
IRIS_313-10158	IRGC 126080	PICO NEGRO::IRGC 55849-1		3058331	PICO NEGRO		IRGC 55849			Ecuador	Ecuador		SAM	XI-adm
IRIS_313-10161	IRGC 125691	BR IRGA 409::IRGC 55915-1		3058328	BR-IRGA-409		IRGC 55915			Brazil	Brazil	I	SAM	XI-1B
IRIS_313-10164	IRGC 125757	HAN NUO::IRGC 59591-1		3058325	HAN NUO		IRGC 59591			China	China		EAS	GJ-tmp
IRIS_313-10167	IRGC 125773	IR 13429-109-2-2-1::IRGC 63491-1		3058322	IR 56		IRGC 63491			Philippines	Philippines	I	SER-IRRI	XI-adm
IRIS_313-10168	IRGC 125836	MEI FENG 9::IRGC 63735-1		3058321	MEI FENG 9		IRGC 63735			China	China		EAS	XI-adm
IRIS_313-10170	IRGC 125842	MIN ZAO 6::IRGC 63772-1		3058319	MIN ZAO 6		IRGC 63772			China	China		EAS	XI-1A
IRIS_313-10171	IRGC 125944	YA NONG ZAO 4::IRGC 63908-1		3058318	YA NONG ZAO 4		IRGC 63908			China	China		EAS	XI-1A
IRIS_313-10176	IRGC 125848	NAM ROO::IRGC 66996-1		3058313	NAM ROO		IRGC 66996			Thailand	Thailand	T	SEA	GJ-sbtrp
IRIS_313-10177	IRGC 125719	DA GANG ZHAN::IRGC 67103-1		3058312	DA GANG ZHAN		IRGC 67103			China	China		EAS	XI-adm
IRIS_313-10178	IRGC 125748	GAO JIAO BAI::IRGC 68047-1		3058311	GAO JIAO BAI		IRGC 68047			China	China		EAS	XI-1A
IRIS_313-10179	IRGC 125755	GUI HUA ZAO::IRGC 68060-1		3058310	GUI HUA ZAO		IRGC 68060			China	China		EAS	XI-adm
IRIS_313-10189	IRGC 125723	DA NUO (ZHAN)::IRGC 72025-1		3058300	DA NUO(ZHAN)		IRGC 72025			China	China		EAS	XI-1A
IRIS_313-10190	IRGC 125726	DENG DENG QI::IRGC 72036-1		3058299	DENG DENG QI		IRGC 72036			China	China		EAS	XI-1A
IRIS_313-10191	IRGC 125841	MIN KE ZHAN::IRGC 72230-1		3058298	MIN KE ZHAN		IRGC 72230			China	China		EAS	XI-1A
IRIS_313-10196	NA	GUO DI HEI::IRGC 72697-1			GUO DI HEI		IRGC 72697			China	China		EAS	GJ-trp
IRIS_313-10211	IRGC 125669	BAI HE::IRGC 76438-1		3058277	BAI HE		IRGC 76438			China	China		EAS	XI-1A
IRIS_313-10220	IRGC 126203	EPEAL 102::IRGC 78698-1		3058267	EPEAL 102		IRGC 78698			Brazil	Brazil		SAM	XI-adm
IRIS_313-10221	IRGC 125663	BA BAI GU::IRGC 79580-1		3058266	BA BAI GU		IRGC 79580			China	China		EAS	XI-adm
IRIS_313-10224	IRGC 125766	HUA LI ZAO::IRGC 80950-1		3058263	HUA LI ZAO		IRGC 80950			China	China		EAS	XI-1A
IRIS_313-10226	IRGC 125925	TONG GU HONG::IRGC 81026-1		3058261	TONG GU HONG		IRGC 81026			China	China		EAS	XI-adm
IRIS_313-10228	IRGC 125758	HAN NUO::IRGC 82350-1		3058259	HAN NUO		IRGC 82350			China	China		EAS	GJ-tmp
IRIS_313-10234	IRGC 125873	PSBRC 50::IRGC 99706-1		3058253	PSBRC50		IRGC 99706			Philippines	Philippines	I	SER-IRRI	XI-1B
IRIS_313-10235	IRGC 125874	PSBRC 68::IRGC 99711-1		3058252	PSBRC68		IRGC 99711			Philippines	Philippines	I	SER-IRRI	XI-adm
IRIS_313-10237	NA	PSBRC 86::IRGC 99716-1			PSBRC86		IRGC 99716			Philippines	Philippines	I	SER-IRRI	XI-1B
IRIS_313-10238	IRGC 125876	PSBRC 88::IRGC 99717-1		3058249	PSBRC88		IRGC 99717			Philippines	Philippines	I	SER-IRRI	XI-1B
IRIS_313-10239	IRGC 125827	LIU XU::IRGC 109232-1		3058248	LIU XU		IRGC 109232			China	China		EAS	XI-adm
IRIS_313-10242	IRGC 127074	H 305-84::IRGC 116988-1		3058244	H 305-84		IRGC 116988			Hungary	Hungary		EUR	GJ-tmp
IRIS_313-10247	IRGC 125949	AMISTAD 82::IRGC 116954-1		3058239	AMISTAD 82		IRGC 116954			Cuba	Cuba		CAM	XI-1B
IRIS_313-10257	IRGC 127031	ALTAMIRA 9::IRGC 116953-1		3058227	ALTAMIRA 9		IRGC 116953			Nicaragua	Nicaragua	I	CAM	XI-adm
IRIS_313-10258	IRGC 126050	BULI INIA::IRGC 116961-1		3058226	BULI INIA		IRGC 116961			Chile	Chile	I	SAM	GJ-tmp
IRIS_313-10260	IRGC 125957	CEA 3::IRGC 116965-1		3058224	CEA 3		IRGC 116965			Paraguay	Paraguay		SAM	XI-adm
IRIS_313-10263	IRGC 125961	CUYAMEL 3820::IRGC 116975-1		3058221	CUYAMEL 3820		IRGC 116975			Mexico	Mexico	I	CAM	XI-adm
IRIS_313-10268	IRGC 127072	FONAIAP 2::IRGC 116985-1		3058216	FONAIAP 2		IRGC 116985			Venezuela	Venezuela	I	SAM	XI-adm
IRIS_313-10271	IRGC 125966	IA CUBA 17::IRGC 116990-1		3058213	IA CUBA 17		IRGC 116990			Cuba	Cuba		CAM	XI-adm
IRIS_313-10272	IRGC 125714	COLOMBIA 1::IRGC 116970-1		3058212	COLOMBIA 1		IRGC 116970			Colombia	Colombia	I	SAM	GJ-adm
IRIS_313-10274	IRGC 125967	ICTA CRISPO 38::IRGC 116994-1		3058210	ICTA CRISPO 38		IRGC 116994			Guatemala	Guatemala		CAM	XI-1B
IRIS_313-10275	IRGC 125968	ICTA MOTAGUA::IRGC 116995-1		3058209	ICTA MOTAGUA		IRGC 116995			Guatemala	Guatemala	I	CAM	XI-adm
IRIS_313-10279	IRGC 126066	JUMA 62::IRGC 117011-1		3058205	JUMA 62		IRGC 117011			Dominican Republic	Dominican Republic		CAM	XI-adm
IRIS_313-10285	IRGC 121119	SICAN::IRGC 117029-1		3058199	SICAN		IRGC 117029			Peru	Peru		SAM	XI-adm
IRIS_313-10287	IRGC 127068	UQUIHUA::IRGC 117037-1		3058196	UQUIHUA		IRGC 117037			Peru	Peru	I	SAM	XI-1B
IRIS_313-10289	IRGC 125950	ARAURE 1::IRGC 116956-1		3058194	ARAURE 1		IRGC 116956			Venezuela	Venezuela	I	SAM	XI-1B
IRIS_313-10290	IRGC 125963	ELONI::IRGC 116980-1		3058193	ELONI		IRGC 116980			Surinam	Surinam		SAM	XI-1B
IRIS_313-10293	IRGC 125962	ECIA 24-107-1::IRGC 116978-1		3058189	ECIA 24-107-1		IRGC 116978			Cuba	Cuba		CAM	XI-1B
IRIS_313-10294	IRGC 125972	IR 21015-72-3-3-3-1::IRGC 117004-1		3058188	IR 21015-72-3-3-3-1		IRGC 117004			Philippines	Philippines	I	SER-IRRI	XI-adm
IRIS_313-10295	IRGC 127065	PDR 34-2-1-2::IRGC 117020-1		3058187	PDR 34-2-1-2		IRGC 117020			Pakistan	Pakistan		SAW	admix
IRIS_313-10298	IRGC 127030	3210::IRGC 116950-1		3058185	3210		IRGC 116950			Sri Lanka	Sri Lanka		IOC	XI-1B
IRIS_313-10300	IRGC 125960	CT 9506-18-7-1T-2::IRGC 116973-1		3058908	CT 9506-18-7-1T-2		IRGC 116973			Colombia	Colombia	I	SAM	XI-adm
IRIS_313-10301	IRGC 126064	IRGA 959-1-2-2F-4-1-4A-6-CA-6X::IRGC 117006-1		3058907	IRGA 959-1-2-2F-4-1-4A-6-CA-6X		IRGC 117006			Brazil	Brazil	I	SAM	XI-adm
IRIS_313-10307	IRGC 127050	INIAP 6::IRGC 117002-1		3058901	INIAP 6		IRGC 117002			Ecuador	Ecuador		SAM	XI-adm
IRIS_313-10314	IRGC 125969	INIAP 10::IRGC 117000-1		3058891	INIAP 10		IRGC 117000			Ecuador	Ecuador	I	SAM	XI-adm
IRIS_313-10318	IRGC 126085	RUSTIC::IRGC 117026-1		3058887	RUSTIC		IRGC 117026			Guyana	Guyana		SAM	XI-adm
IRIS_313-10325	IRGC 125956	CAMPONI::IRGC 116963-1		3058879	CAMPONI		IRGC 116963			Surinam	Surinam		SAM	XI-adm
IRIS_313-10327	IRGC 127042	CAROLINO BLANCO::IRGC 117249-1		3058877	CAROLINO BLANCO		IRGC 117249			Peru	Peru		SAM	GJ-trp
IRIS_313-10332	IRGC 126044	B 4414 F-MR-6-3::IRGC 117310-1		3058873	B 4414 F-MR-6-3		IRGC 117310			Indonesia	Indonesia	I	SER	XI-adm
IRIS_313-10333	IRGC 125951	B 6136-3-TB-0-1-5::IRGC 117312-1		3058872	B 6136-3-TB-0-1-5		IRGC 117312			Indonesia	Indonesia	I	SER	XI-1B
IRIS_313-10334	IRGC 125952	B 6136 E-3-TB-0-1-5::IRGC 117311-1		3058871	B 6136 E-3-TB-0-1-5		IRGC 117311			Indonesia	Indonesia	I	SER	XI-1B
IRIS_313-10336	NA	B 6144-MR-6-0-0::IRGC 117371-1			B 6144-MR-6-0-0		IRGC 117371			Lao People's Democratic Republic	Lao People's Democratic Republic	I	SEA	GJ-trp
IRIS_313-10337	IRGC 125953	B 6149 F-MR-7::IRGC 117314-1		3058868	B 6149 F-MR-7		IRGC 117314			Indonesia	Indonesia	I	SER	XI-adm
IRIS_313-10340	IRGC 127040	BR 4973-34-6-6::IRGC 117317-1		3058865	BR 4973-34-6-6		IRGC 117317			Bangladesh	Bangladesh	I	SAE	XI-adm
IRIS_313-10341	IRGC 121167	BR 5230-46-4::IRGC 117318-1		3058864	BR 5230-46-4		IRGC 117318			Bangladesh	Bangladesh	I	SAE	XI-adm
IRIS_313-10348	IRGC 125959	CSR-89 IR-15::IRGC 117326-1		3058856	CSR-89 IR-15		IRGC 117326			India	India		SAC	XI-adm
IRIS_313-10349	IRGC 120921	CSR-90 IR-2::IRGC 117327-1		3058855	CSR-90 IR-2		IRGC 117327			India	India		SAC	XI-adm
IRIS_313-10352	IRGC 120922	CT 9737-6-1-1-2-2P-M::IRGC 117330-1		3058852	CT 9737-6-1-1-2-2P-M		IRGC 117330			Colombia	Colombia	I	SAM	XI-adm
IRIS_313-10353	IRGC 127049	HP 3319-2WX-6-4-1-B::IRGC 117331-1		3058851	HP 3319-2WX-6-4-1-B		IRGC 117331			Korea, Republic of	Korea, Republic of	I	EAR	XI-adm
IRIS_313-10355	IRGC 126023	IR 31142-14-1-1-3-1-1-2::IRGC 117378-1		3058849	IR 31142-14-1-1-3-1-1-2		IRGC 117378			Philippines	Philippines	I	SER-IRRI	XI-adm
IRIS_313-10357	IRGC 126024	IR 52718-B-B-6-B-B-1-1::IRGC 117334-1		3058847	IR 52718-B-B-6-B-B-1-1		IRGC 117334			Philippines	Philippines	I	SER-IRRI	XI-adm
IRIS_313-10359	IRGC 125973	IR 53650-2B-10-1-2-1::IRGC 117379-1		3058844	IR 53650-2B-10-1-2-1		IRGC 117379			Philippines	Philippines	I	SER-IRRI	XI-adm
IRIS_313-10360	IRGC 126025	IR 57514-PMI 5-B-1-2::IRGC 117372-1		3058843	IR 57514-PMI 5-B-1-2		IRGC 117372			Philippines	Philippines	I	SER-IRRI	XI-adm
IRIS_313-10361	IRGC 127053	IR 63295-AC 209-7::IRGC 117365-1		3058842	IR 63295-AC 209-7		IRGC 117365			Philippines	Philippines	I	SER-IRRI	XI-adm
IRIS_313-10366	IRGC 125976	IR 65483-111-5-9-2-11::IRGC 117286-1		3058837	IR 65483-111-5-9-2-11		IRGC 117286			Philippines	Philippines	I	SER-IRRI	XI-adm
IRIS_313-10371	IRGC 126026	IR 67518-B-11-1-B::IRGC 117380-1		3058831	IR 67518-B-11-1-B		IRGC 117380			Philippines	Philippines	I	SER-IRRI	XI-adm
IRIS_313-10373	IRGC 126027	IR 68333-R-R-B-19::IRGC 117381-1		3058829	IR 68333-R-R-B-19		IRGC 117381			Philippines	Philippines	I	SER-IRRI	GJ-tmp
IRIS_313-10374	IRGC 125979	IR 69502-6-SRN-3-UBN-1-B::IRGC 117290-1		3058828	IR 69502-6-SRN-3-UBN-1-B		IRGC 117290			Philippines	Philippines	I	SER-IRRI	XI-adm
IRIS_313-10375	IRGC 126028	IR 70027-8-2-2-3-2::IRGC 117382-1		3058827	IR 70027-8-2-2-3-2		IRGC 117382			Philippines	Philippines	I	SER-IRRI	XI-adm
IRIS_313-10379	IRGC 125980	IR 73688-57-2::IRGC 117383-1		3058823	IR 73688-57-2		IRGC 117383			Philippines	Philippines	I	SER-IRRI	GJ-tmp
IRIS_313-10380	IRGC 125981	IR 73690-7-2-1-1-3-2-2-1::IRGC 117384-1		3058822	IR 73690-7-2-1-1-3-2-2-1		IRGC 117384			Philippines	Philippines	I	SER-IRRI	cA (Aus)
IRIS_313-10385	IRGC 126062	IR 75870-5-8-5-B-1::IRGC 117297-1		3058817	IR 75870-5-8-5-B-1		IRGC 117297			Philippines	Philippines	I	SER-IRRI	XI-1B
IRIS_313-10392	IRGC 127075	IR 77390-1-6-4-19-1-B::IRGC 117303-1		3058810	IR 77390-1-6-4-19-1-B		IRGC 117303			Philippines	Philippines	I	SER-IRRI	XI-1B
IRIS_313-10394	IRGC 125986	IR 80310-12-B-1-3-B::IRGC 117307-1		3058808	IR 80310-12-B-1-3-B		IRGC 117307			Philippines	Philippines	I	SER-IRRI	XI-adm
IRIS_313-10396	IRGC 125987	IR 80340-23-B-12-6-B::IRGC 117309-1		3058806	IR 80340-23-B-12-6-B		IRGC 117309			Philippines	Philippines	I	SER-IRRI	XI-adm
IRIS_313-10397	IRGC 120991	IRGA 318-11-6-9-2B::IRGC 117339-1		3058805	IRGA 318-11-6-9-2B		IRGC 117339			Colombia	Colombia	I	SAM	XI-1B
IRIS_313-10398	IRGC 126030	IRGA 318-11-9-2A::IRGC 117340-1		3058804	IRGA 318-11-9-2A		IRGC 117340			Colombia	Colombia	I	SAM	XI-1B
IRIS_313-10399	IRGC 120992	IRGA 346-111-2-1F::IRGC 117341-1		3058803	IRGA 346-111-2-1F		IRGC 117341			Colombia	Colombia	I	SAM	XI-adm
IRIS_313-10400	IRGC 125988	IRGA 370-38-1-1F-C4-2::IRGC 117342-1		3058802	IRGA 370-38-1-1F-C4-2		IRGC 117342			Colombia	Colombia	I	SAM	XI-1B
IRIS_313-10401	IRGC 125989	IRGA 370-42-1-1F-C-1::IRGC 117343-1		3058801	IRGA 370-42-1-1F-C-1		IRGC 117343			Colombia	Colombia	I	SAM	XI-1B
IRIS_313-10402	IRGC 125990	IRGA 411-1-6-1F-A::IRGC 117344-1		3058800	IRGA 411-1-6-1F-A		IRGC 117344			Colombia	Colombia	I	SAM	XI-1B
IRIS_313-10403	IRGC 120993	IRGA 659-1-2-2-2::IRGC 117345-1		3058799	IRGA 659-1-2-2-2		IRGC 117345			Colombia	Colombia	I	SAM	XI-adm
IRIS_313-10404	IRGC 121003	K 479-2-3::IRGC 117346-1		3058798	K 479-2-3		IRGC 117346			India	India		SAC	XI-adm
IRIS_313-10412	IRGC 121103	RR 272-17-829::IRGC 117354-1		3058788	RR 272-17-829		IRGC 117354			Indonesia	Indonesia	I	SER	XI-adm
IRIS_313-10417	IRGC 126012	UPR 1201-1-20-1::IRGC 117357-1		3058783	UPR 1201-1-20-1		IRGC 117357			India	India		SAC	XI-1B
IRIS_313-10421	IRGC 121154	WAR 72-2-1-1::IRGC 117361-1		3058779	WAR 72-2-1-1		IRGC 117361			Sierra Leone	Sierra Leone	I	WAF	XI-adm
IRIS_313-10422	NA	WAR 87-7-A10-2-B-B-B-1::IRGC 117362-1			WAR 87-7-A10-2-B-B-B-1		IRGC 117362			Sierra Leone	Sierra Leone	I	WAF	XI-adm
IRIS_313-10423	IRGC 121160	YN 1353-3::IRGC 117363-1		3058777	YN 1353-3		IRGC 117363			Myanmar	Myanmar		SEA	XI-adm
IRIS_313-10428	NA	SERAUP 50::IRGC 14-1			SERAUP 50		IRGC 14			Malaysia	Malaysia	T	SER	XI-3
IRIS_313-10429	IRGC 127834	TAICHUNG 150::IRGC 80-1		4056584	TAICHUNG 150		IRGC 80			Taiwan	Taiwan	I	EAR	GJ-tmp
IRIS_313-10430	IRGC 128299	GINMASARI::IRGC 242-1		4056583	GINMASARI		IRGC 242			Japan	Japan		EAR	GJ-tmp
IRIS_313-10433	IRGC 128193	TP MIL 53::IRGC 326-2		4055245	TP MIL 53		IRGC 326			Philippines	Philippines	I	SER	XI-adm
IRIS_313-10437	IRGC 128409	NORIN 21::IRGC 493-1		4056578	NORIN 21		IRGC 493			Japan	Japan	I	EAR	GJ-tmp
IRIS_313-10440	IRGC 127642	NAGKAYAT::IRGC 584-1		4056575	NAGKAYAT		IRGC 584			Philippines	Philippines		SER	GJ-tmp
IRIS_313-10441	IRGC 132327	CASIBON::IRGC 589-2		4112070	CASIBON		IRGC 589			Philippines	Philippines	P	SER	XI-adm
IRIS_313-10444	IRGC 127371	FORTUNA COLORADO::IRGC 703-1		4056572	FORTUNA COLORADO		IRGC 703			Central America	Central America		CAM	GJ-trp
IRIS_313-10448	IRGC 127996	BINOLAYANGUN::IRGC 791-2		4055243	BINOLAYANGUN		IRGC 791			Philippines	Philippines		SER	XI-3
IRIS_313-10449	IRGC 128264	CI 7061::IRGC 968-1		4056569			IRGC 968			China	China	P	EAS	XI-1A
IRIS_313-10450	IRGC 127258	CHAN KU::IRGC 1069-1		4056568	CHAN KU		IRGC 1069			China	China	T	EAS	XI-1A
IRIS_313-10452	IRGC 127565	LING TA 150::IRGC 1106-1		4056566	LING TA 150		IRGC 1106			China	China	P	EAS	XI-1A
IRIS_313-10453	IRGC 128371	LU TAO 2::IRGC 1175-1		4056565	LU TAO 2		IRGC 1175			China	China	T	EAS	GJ-adm
IRIS_313-10458	IRGC 127695	P 168::IRGC 1354-1		4056560	P168		IRGC 1354			China	China	P	EAS	XI-1A
IRIS_313-10459	NA	PI 160862-1::IRGC 1452-1					IRGC 1452			China	China	I	EAS	GJ-adm
IRIS_313-10469	IRGC 128347	KINUGASAWASE::IRGC 2609-1		4056550	KINUGASAWASE		IRGC 2609			Japan	Japan	I	EAR	GJ-tmp
IRIS_313-10476	IRGC 127698	PACHCHAIPERUMAL 2462-11::IRGC 3474-1		4056543	PACHCHAIPERUMAL 2462-11		IRGC 3474			Sri Lanka	Sri Lanka	I	IOC	XI-2
IRIS_313-10477	IRGC 128454	RUSTY LATE::IRGC 3506-1		4056542	RUSTY LATE		IRGC 3506			China	China		EAS	XI-adm
IRIS_313-10480	IRGC 132365	PULUT NANGKA 16::IRGC 3630-2		4112069	PULUT NANGKA 016		IRGC 3630			Indonesia	Indonesia		SER	XI-adm
IRIS_313-10484	IRGC 127729	PILIT (7480) SELN (CI 12007)::IRGC 3758-1		4056538	PILIT (7480) SELN (CI 12007)		IRGC 3758			Philippines	Philippines	P	SER	XI-1A
IRIS_313-10485	IRGC 127248	CATIBOS::IRGC 3762-1		4056537	CATIBOS		IRGC 3762			Philippines	Philippines	P	SER	GJ-trp
IRIS_313-10489	IRGC 127630	MOROPOTOL::IRGC 3909-1		4056534	MOROPOTOL		IRGC 3909			Philippines	Philippines	T	SER	GJ-trp
IRIS_313-10497	IRGC 127249	CE IN TSAN::IRGC 4362-1		4056527	CE-IN-TSAN		IRGC 4362			China	China		EAS	XI-1A
IRIS_313-10502	IRGC 127865	TON ROO SHUN::IRGC 4572-1		4056522	TON-ROO-SHUN		IRGC 4572			China	China		EAS	XI-1A
IRIS_313-10503	IRGC 127398	HA GOO::IRGC 4577-1		4056521	HA-GOO		IRGC 4577			China	China		EAS	XI-1A
IRIS_313-10504	IRGC 127419	HSIEH DAU::IRGC 4727-1		4056520	HSIEH-DAU		IRGC 4727			China	China		EAS	XI-1A
IRIS_313-10506	NA	PARN A 191::IRGC 4932-1			PARN A 191		IRGC 4932			Thailand	Thailand		SEA	XI-3
IRIS_313-10507	IRGC 128311	HSIANG TSENF TAO::IRGC 5008-1		4056518	HSIANG TSENF TAO		IRGC 5008			Taiwan	Taiwan	P	EAR	GJ-trp
IRIS_313-10509	IRGC 127120	AMBARIKORI::IRGC 5132-1		4056516	AMBARIKORI		IRGC 5132			Africa	West Africa		WAF	XI-3
IRIS_313-10510	IRGC 127589	MAGSIING::IRGC 5211-1		4056515	MAGSIING		IRGC 5211			Philippines	Philippines	T	SER	XI-adm
IRIS_313-10511	IRGC 128101	MACAN SAPAC::IRGC 5212-2		4055240	MACAN SAPAC		IRGC 5212			Philippines	Philippines	T	SER	XI-3
IRIS_313-10513	IRGC 127579	LUBANG PUTI::IRGC 5429-1		4056513	LUBANG PUTI		IRGC 5429				Philippines	P	SER	XI-adm
IRIS_313-10514	IRGC 135629	CAMPENA::IRGC 5452-2		4055239	CAMPENA		IRGC 5452			Philippines	Philippines	I	SER	XI-adm
IRIS_313-10515	IRGC 127836	TAICHUNG WOO GEN 2::IRGC 5525-1		4056512	TAICHUNG WOO-GEN 2		IRGC 5525			Taiwan	Taiwan	I	EAR	XI-1A
IRIS_313-10516	IRGC 127689	O. SATIVA::IRGC 5779-1		4056511			IRGC 5779			United States of America	United States of America	I	NAM	XI-adm
IRIS_313-10517	IRGC 127812	SIPOT::IRGC 5825-1		4056510	SIPOT		IRGC 5825			Philippines	Philippines	P	SER	XI-3
IRIS_313-10518	IRGC 128088	KHAYANGYA D 34-181::IRGC 5861-2		4055238	KHAYANGYA D 34-181		IRGC 5861			Myanmar	Myanmar		SEA	XI-adm
IRIS_313-10519	IRGC 135733	ADT 22::IRGC 5901-3		4494442	ADT22		IRGC 5901			India	India	P	SAC	XI-2
IRIS_313-10520	NA	NATURAL HYBRID C 33-8::IRGC 5929-1			NATURAL HYBRID C33-8		IRGC 5929			Myanmar	Myanmar	P	SEA	XI-adm
IRIS_313-10521	NA	SANNABATHA::IRGC 5971-1		4056509	SANNABATHA		IRGC 5971			India	India		SAC	cB (Bas)
IRIS_313-10522	NA	SUKAMANDI 1005::IRGC 6065-1		4056508	SUKAMANDI 1005		IRGC 6065			Indonesia	Indonesia		SER	admix
IRIS_313-10523	IRGC 135786	PTB 18::IRGC 6105-3		4494443	PTB18		IRGC 6105			India	India	P	SAC	XI-adm
IRIS_313-10524	IRGC 136182	KHAO BAI SRI::IRGC 6110-2		4055237	KHAO BAI SRI		IRGC 6110				Thailand		SEA	XI-3
IRIS_313-10525	IRGC 132246	BANDANG PUTIH 680::IRGC 6133-2		4055236	BANDANG PUTIH 680		IRGC 6133			Indonesia	Indonesia		SER	XI-3
IRIS_313-10526	NA	CO 2::IRGC 6186-2		4055235	CO 2		IRGC 6186			India	India		SAC	XI-2
IRIS_313-10527	IRGC 127107	ADT 12::IRGC 6254-1		4056507	ADT12		IRGC 6254			India	India	P	SAC	XI-2
IRIS_313-10531	IRGC 128310	HR 22::IRGC 6394-1		4056503	HR22		IRGC 6394			India	India	P	SAC	admix
IRIS_313-10534	IRGC 127290	D 204-1::IRGC 6445-1		4056500	D 204-1		IRGC 6445			India	India	P	SAC	cA (Aus)
IRIS_313-10536	IRGC 128041	GAMTI 1-34::IRGC 6479-2		4055234	GAMTI 1-34		IRGC 6479			Tanzania	Tanzania	I	EAF	XI-2
IRIS_313-10537	NA	KALAMON 113::IRGC 6534-3		4494444	KALAMON 113		IRGC 6534			Bangladesh	Bangladesh	P	SAE	admix
IRIS_313-10539	IRGC 127199	BADAL 76::IRGC 6586-1		4056498	BADAL 76		IRGC 6586			Bangladesh	Bangladesh	P	SAE	XI-2
IRIS_313-10541	IRGC 131990	IACA ESCURO::IRGC 6636-1		4056496	IACA ESCURO		IRGC 6636			Guinea-Bissau	Guinea-Bissau	P	WAF	GJ-trp
IRIS_313-10542	IRGC 127992	BELLO::IRGC 6658-2		4055233	BELLO		IRGC 6658			India	India		SAC	XI-2
IRIS_313-10543	IRGC 128281	DODGUI::IRGC 6666-1		4056495	DODGUI		IRGC 6666			India	India	T	SAC	cA (Aus)
IRIS_313-10544	IRGC 127340	DONGREM::IRGC 6688-1		4056494	DONGREM		IRGC 6688			India	India		SAC	XI-2
IRIS_313-10545	IRGC 127492	KARIA::IRGC 6702-1		4056493	KARIA		IRGC 6702				_no_info	T	na	cA (Aus)
IRIS_313-10547	IRGC 128007	C 34-13::IRGC 6797-2		4055232	C 34-13		IRGC 6797			Myanmar	Myanmar	P	SEA	XI-adm
IRIS_313-10549	IRGC 132039	RATUA 81::IRGC 6829-1		4056490	RATUA 81		IRGC 6829			Pakistan	Pakistan		SAW	cA (Aus)
IRIS_313-10550	IRGC 135561	221 BC 4-1-45-10::IRGC 6865-1		4056489	221 BC4-1-45-10		IRGC 6865			Indonesia	Indonesia	i	SER	XI-adm
IRIS_313-10552	IRGC 128150	RL GOPHER::IRGC 6934-2		4055230	RL GOPHER		IRGC 6934			United States of America	United States of America	I	NAM	GJ-trp
IRIS_313-10554	IRGC 127235	BONG SEN::IRGC 7011-1		4056487	BONG SEN		IRGC 7011			Viet Nam	Viet Nam		SEA	XI-3
IRIS_313-10555	IRGC 128098	LUA HUONG T 1::IRGC 7082-2		4055229	LUA HUONG T 1		IRGC 7082			Viet Nam	Viet Nam		SEA	XI-3
IRIS_313-10556	IRGC 135770	LUA DEN MUA::IRGC 7185-3		4494446	LUA DEN MUA		IRGC 7185			Viet Nam	Viet Nam		SEA	XI-3
IRIS_313-10557	IRGC 135764	KONG MARETH 4 T 1::IRGC 7248-3		4494447	KONG MARETH 4 T1		IRGC 7248			Cambodia	Cambodia		SEA	XI-3
IRIS_313-10558	IRGC 128367	LITCHIKIANG::IRGC 7287-1		4056486	LITCHIKIANG		IRGC 7287			China	China		EAS	GJ-tmp
IRIS_313-10559	IRGC 127369	FI LAI FENG::IRGC 7288-1		4056485	FI-LAI-FENG		IRGC 7288			China	China		EAS	GJ-tmp
IRIS_313-10560	IRGC 127848	TA PAI MAUNG::IRGC 7292-1		4056484	TA-PAI-MAUNG		IRGC 7292			China	China		EAS	XI-1A
IRIS_313-10561	IRGC 127645	NAN TEO 14::IRGC 7304-1		4056483	NAN-TEO 14		IRGC 7304			China	China		EAS	XI-1A
IRIS_313-10562	IRGC 128463	SENG CHUI LIN::IRGC 7313-1		4056482	SENG-CHUI-LIN		IRGC 7313			China	China		EAS	GJ-adm
IRIS_313-10563	IRGC 128469	SHA TIAO TSAO::IRGC 7339-1		4056481	SHA-TIAO-TSAO		IRGC 7339				China	P	EAS	GJ-tmp
IRIS_313-10564	IRGC 128209	250 KUNGANI 1::IRGC 7370-1		4056480	250 KUNGANI 1		IRGC 7370			Japan	Japan	P	EAR	GJ-tmp
IRIS_313-10565	IRGC 127098	221 B 36-1-1-1-1::IRGC 7585-1		4056479	221 B-36-1-1-1-1		IRGC 7585			Indonesia	Indonesia	i	SER	XI-adm
IRIS_313-10566	IRGC 127099	221 C 391-1-3-3::IRGC 7600-1		4056478	221 C-391-1-3-3		IRGC 7600			Indonesia	Indonesia	I	SER	XI-adm
IRIS_313-10567	IRGC 128212	AIKAWA 44::IRGC 7676-1		4056477	AIKAWA 44		IRGC 7676			Japan	Japan		EAR	GJ-tmp
IRIS_313-10568	IRGC 128414	OITA MII 120::IRGC 7696-1		4056476	OITA-MII 120		IRGC 7696			Japan	Japan	P	EAR	GJ-tmp
IRIS_313-10569	IRGC 128240	BEN KEI::IRGC 7769-1		4056475	BEN-KEI		IRGC 7769			Japan	Japan		EAR	GJ-tmp
IRIS_313-10570	IRGC 128263	CHUSEI HONEN::IRGC 7777-1		4056474	CHUSEI HONEN		IRGC 7777			Japan	Japan		EAR	GJ-tmp
IRIS_313-10572	IRGC 127533	KOTHMALLI KARUPPAN::IRGC 7842-1		4056472	KOTHMALLI KARUPPAN		IRGC 7842			Nigeria	Nigeria		WAF	XI-adm
IRIS_313-10573	IRGC 128168	SOSSOKA OULE::IRGC 7850-2		4055228	SOSSOKA OULE		IRGC 7850			Mali	Mali		WAF	XI-2
IRIS_313-10574	IRGC 132253	KAILUNDO::IRGC 7859-2		4055227	KAILUNDO		IRGC 7859			Sierra Leone	Sierra Leone		WAF	XI-adm
IRIS_313-10575	IRGC 128074	KAYANGYA D 402::IRGC 7927-2		4055226	KAYANGYA D 402		IRGC 7927			Myanmar	Myanmar		SEA	XI-adm
IRIS_313-10576	IRGC 127979	BAANYALOJOPOIHUN::IRGC 7928-2		4055225	BAANYALOJOPOIHUN		IRGC 7928			Sierra Leone	Sierra Leone		WAF	XI-2
IRIS_313-10577	IRGC 128318	IFUGAO RICE::IRGC 8052-1		4056471	IFUGAO RICE		IRGC 8052			Philippines	Philippines	T	SER	GJ-trp
IRIS_313-10578	IRGC 132028	PARAY QIKUG KABAYUH::IRGC 8059-1		4056470	PARAY QIKUG KABAYUH		IRGC 8059			Philippines	Philippines	T	SER	GJ-trp
IRIS_313-10580	IRGC 127718	PARAY KINARABAW::IRGC 8083-1		4056468	PARAY KINARABAW		IRGC 8083			Philippines	Philippines	T	SER	GJ-trp
IRIS_313-10581	IRGC 127741	P PEY SIQAT::IRGC 8129-1		4056467	P-PEY SIQAT		IRGC 8129			Philippines	Philippines	T	SER	GJ-trp
IRIS_313-10582	IRGC 128440	QINOGNAS::IRGC 8135-1		4056466	QINOGNAS		IRGC 8135			Philippines	Philippines	T	SER	GJ-trp
IRIS_313-10583	IRGC 128194	TSAO SIAO PEH TAO::IRGC 8265-2		4055224	TSAO-SIAO-PEH-TAO		IRGC 8265			China	China		EAS	GJ-tmp
IRIS_313-10585	IRGC 128494	UKON NISHIKI::IRGC 8314-1		4056465	UKON-NISHIKI		IRGC 8314			Japan	Japan		EAR	admix
IRIS_313-10587	IRGC 127308	DB 3::IRGC 8361-1		4056463	DB3		IRGC 8361			Bangladesh	Bangladesh	P	SAE	cA (Aus)
IRIS_313-10592	IRGC 127324	DJ 69::IRGC 8482-1		4056460	DJ69		IRGC 8482			Bangladesh	Bangladesh	P	SAE	cA (Aus)
IRIS_313-10593	IRGC 127323	DJ 47::IRGC 8497-1		4056459	DJ47		IRGC 8497			Bangladesh	Bangladesh	P	SAE	cA (Aus)
IRIS_313-10594	IRGC 127322	DJ 29::IRGC 8505-1		4056458	DJ29		IRGC 8505			Bangladesh	Bangladesh	P	SAE	cA (Aus)
IRIS_313-10595	IRGC 127327	DL 5::IRGC 8593-1		4056457	DL 5		IRGC 8593			Bangladesh	Bangladesh	P	SAE	cA (Aus)
IRIS_313-10598	IRGC 128273	DD 126::IRGC 8667-1		4056454	DD126		IRGC 8667			Bangladesh	Bangladesh	P	SAE	cA (Aus)
IRIS_313-10600	IRGC 128493	UCP 41::IRGC 8742-1		4056452	UCP41		IRGC 8742			Bangladesh	Bangladesh	P	SAE	cA (Aus)
IRIS_313-10602	IRGC 127329	DM 49::IRGC 8775-1		4056450	DM49		IRGC 8775			Bangladesh	Bangladesh	P	SAE	cA (Aus)
IRIS_313-10603	IRGC 127871	UCP 122::IRGC 8794-1		4056449	UCP122		IRGC 8794			Bangladesh	Bangladesh	P	SAE	cA (Aus)
IRIS_313-10604	IRGC 127347	DV 2::IRGC 8806-1		4056448	DV2		IRGC 8806			Bangladesh	Bangladesh	P	SAE	cA (Aus)
IRIS_313-10605	IRGC 127348	DV 86::IRGC 8840-1		4056447	DV86		IRGC 8840			Bangladesh	Bangladesh	P	SAE	cA (Aus)
IRIS_313-10606	IRGC 127346	DV 110::IRGC 8855-1		4056446	DV110		IRGC 8855			Bangladesh	Bangladesh	P	SAE	cA (Aus)
IRIS_313-10608	IRGC 127832	T 21::IRGC 8892-1		4056444	T 21		IRGC 8892			India	India		SAC	cA (Aus)
IRIS_313-10609	IRGC 127612	MATHOLUWA::IRGC 8901-1		4056443	MATHOLUWA		IRGC 8901			Sri Lanka	Sri Lanka	T	IOC	XI-adm
IRIS_313-10610	IRGC 132315	ALAGUSAMBA::IRGC 8944-2		4112068	ALAGUSAMBA		IRGC 8944			Sri Lanka	Sri Lanka	T	IOC	XI-2
IRIS_313-10614	IRGC 128049	HAM MOON::IRGC 9135-2		4055221	HAM MOON		IRGC 9135			Hong Kong	Hong Kong		EAS	XI-adm
IRIS_313-10617	IRGC 131998	KARA SHALI::IRGC 9293-1		4056438	KARA SHALI		IRGC 9293				Uzbekistan		WAS	GJ-tmp
IRIS_313-10618	IRGC 128261	CHINES::IRGC 9316-1		4056437	CHINES		IRGC 9316				Portugal	P	EUR	GJ-tmp
IRIS_313-10619	IRGC 127225	BICCO BRANCO::IRGC 9478-1		4056436	BICCO BRANCO		IRGC 9478				Brazil	P	SAM	GJ-trp
IRIS_313-10620	IRGC 128443	R 27::IRGC 9498-1		4056435	R 27		IRGC 9498			Brazil	Brazil	P	SAM	GJ-trp
IRIS_313-10623	IRGC 127804	SIDALI::IRGC 9567-1		4056432	SIDALI		IRGC 9567			Nepal	Nepal		SAC	cA (Aus)
IRIS_313-10628	IRGC 132361	O. SATIVA::IRGC 10164-2		4112067			IRGC 10164			India	India	T	SAC	XI-2
IRIS_313-10631	IRGC 127798	SHINCHIKU IKU 97::IRGC 10429-1		4056427	SHINCHIKU-IKU 97		IRGC 10429			Taiwan	Taiwan		EAR	GJ-tmp
IRIS_313-10640	IRGC 128169	SR 26 B::IRGC 10803-2		4055217	SR26 B		IRGC 10803			India	India	P	SAC	XI-2
IRIS_313-10642	IRGC 128455	SACHIKAZE::IRGC 10891-1		4056418	SACHIKAZE		IRGC 10891			Japan	Japan	P	EAR	GJ-tmp
IRIS_313-10644	IRGC 128249	BUSIYETAN::IRGC 11205-1		4056416	BUSIYETAN		IRGC 11205			Philippines	Philippines	T	SER	GJ-trp
IRIS_313-10645	IRGC 128359	LENKIBE-N::IRGC 11216-1		4056415	LENKIBE-N		IRGC 11216			Philippines	Philippines	T	SER	GJ-trp
IRIS_313-10648	IRGC 132364	PREAH SIHANOUK::IRGC 11328-2		4112031	PREAH SIHANOUK		IRGC 11328			Cambodia	Cambodia		SEA	XI-3
IRIS_313-10649	IRGC 127758	RACION 1::IRGC 11340-1		4056412	RACION 1		IRGC 11340			Philippines	Philippines	I	SER	GJ-trp
IRIS_313-10650	NA	NAHNG PRAYAH 132::IRGC 11470-1			NAHNG PRAYAH 132		IRGC 11470			Thailand	Thailand	T	SEA	XI-3
IRIS_313-10651	IRGC 128134	PHOU SAO LEUM NYANG::IRGC 11570-2		4055216	Phou sao leum nyang		IRGC 11570			Lao People's Democratic Republic	Lao People's Democratic Republic	T	SEA	XI-adm
IRIS_313-10652	IRGC 127268	CHAO PEUAK DENG::IRGC 11602-1		4056411	Chao peuak deng		IRGC 11602			Lao People's Democratic Republic	Lao People's Democratic Republic	T	SEA	XI-3
IRIS_313-10653	NA	MAK KHEUA::IRGC 11628-1		4056410	Mak kheua		IRGC 11628			Lao People's Democratic Republic	Lao People's Democratic Republic		SEA	GJ-sbtrp
IRIS_313-10654	IRGC 128335	KA SAEN::IRGC 11642-1		4056409	Ka saen		IRGC 11642			Lao People's Democratic Republic	Lao People's Democratic Republic	P	SEA	XI-3
IRIS_313-10655	IRGC 128285	EA HOUM::IRGC 11783-1		4056408	Ea houm		IRGC 11783			Lao People's Democratic Republic	Lao People's Democratic Republic		SEA	XI-adm
IRIS_313-10656	IRGC 128407	NOK KOD::IRGC 11784-1		4056407	Nok kod		IRGC 11784			Lao People's Democratic Republic	Lao People's Democratic Republic		SEA	GJ-sbtrp
IRIS_313-10657	IRGC 135801	THANGONE::IRGC 11816-3		4494448	THANGONE		IRGC 11816			Lao People's Democratic Republic	Lao People's Democratic Republic		SEA	GJ-sbtrp
IRIS_313-10659	IRGC 127574	LONG MA::IRGC 11867-1		4056405	LONG MA		IRGC 11867			Lao People's Democratic Republic	Lao People's Democratic Republic		SEA	XI-3
IRIS_313-10660	IRGC 128360	LEP HED::IRGC 11917-1		4056404	Lep hed		IRGC 11917			Lao People's Democratic Republic	Lao People's Democratic Republic		SEA	GJ-sbtrp
IRIS_313-10661	IRGC 127781	SAMBA::IRGC 11993-1		4056403	SAMBA		IRGC 11993			Sri Lanka	Sri Lanka	T	IOC	XI-2
IRIS_313-10662	IRGC 127476	KAHATAWEE::IRGC 12004-1		4056402	KAHATAWEE		IRGC 12004			Sri Lanka	Sri Lanka	T	IOC	XI-2
IRIS_313-10664	IRGC 127163	ARC 6052::IRGC 12196-1		4056401	ARC 6052		IRGC 12196			India	India		SAC	XI-2
IRIS_313-10666	IRGC 127164	ARC 6218::IRGC 12255-1		4056400	ARC 6218		IRGC 12255			India	India		SAC	XI-adm
IRIS_313-10667	IRGC 127168	ARC 7236::IRGC 12335-1		4056399	ARC 7236		IRGC 12335			India	India		SAC	XI-2
IRIS_313-10668	IRGC 127974	ARC 7255::IRGC 12343-2		4055213	ARC 7255		IRGC 12343			India	India		SAC	XI-adm
IRIS_313-10670	IRGC 132317	ARC 10296::IRGC 12421-2		4112066	ARC 10296		IRGC 12421			India	India		SAC	cB (Bas)
IRIS_313-10671	IRGC 127128	ARC 10581::IRGC 12514-1		4056398	ARC 10581		IRGC 12514			India	India		SAC	XI-adm
IRIS_313-10673	IRGC 127130	ARC 10843::IRGC 12653-1		4056397	ARC 10843		IRGC 12653			India	India	T	SAC	cA (Aus)
IRIS_313-10674	IRGC 127932	ARC 10846::IRGC 12656-2		4055210	ARC 10846		IRGC 12656			India	India		SAC	XI-adm
IRIS_313-10675	IRGC 127132	ARC 10905::IRGC 12669-1		4056396	ARC 10905		IRGC 12669			India	India	T	SAC	XI-adm
IRIS_313-10676	IRGC 127133	ARC 10916::IRGC 12673-1		4056395	ARC 10916		IRGC 12673			India	India	T	SAC	admix
IRIS_313-10677	IRGC 128277	DEWAMINORI::IRGC 12743-1		4056394	DEWAMINORI		IRGC 12743			Japan	Japan	P	EAR	GJ-tmp
IRIS_313-10678	IRGC 132353	MAKALIOKA::IRGC 12781-2		4112065	MAKALIOKA		IRGC 12781			Madagascar	Madagascar		IOC	XI-2
IRIS_313-10679	IRGC 132345	KHAI DO::IRGC 12903-2		4112064	Khai do		IRGC 12903			Lao People's Democratic Republic	Lao People's Democratic Republic	T	SEA	GJ-sbtrp
IRIS_313-10680	IRGC 132354	MAK NAM::IRGC 12940-2		4112030	Mak nam		IRGC 12940			Lao People's Democratic Republic	Lao People's Democratic Republic	T	SEA	XI-3
IRIS_313-10681	IRGC 128338	KHAN THAI DO::IRGC 12990-1		4056393	Khan thai do		IRGC 12990			Lao People's Democratic Republic	Lao People's Democratic Republic	T	SEA	XI-3
IRIS_313-10682	IRGC 127707	PA KHENG::IRGC 12996-1		4056392	PA KHENG		IRGC 12996			Lao People's Democratic Republic	Lao People's Democratic Republic	T	SEA	XI-3
IRIS_313-10683	IRGC 127674	NGAN TIA::IRGC 13010-1		4056391	Ngan tia		IRGC 13010			Lao People's Democratic Republic	Lao People's Democratic Republic	T	SEA	XI-3
IRIS_313-10684	IRGC 135740	BONGOLON::IRGC 13094-3		4494449	BONGOLON		IRGC 13094			Malaysia	Malaysia	T	SER	XI-3
IRIS_313-10687	NA	PADI PULUT::IRGC 13444-1			PADI PULUT		IRGC 13444			Malaysia	Malaysia	T	SER	XI-3
IRIS_313-10688	IRGC 135782	PADI TIMBUN::IRGC 13451-3		4494451	PADI TIMBUN		IRGC 13451			Malaysia	Malaysia	T	SER	XI-3
IRIS_313-10689	IRGC 128165	SIKEP BATU::IRGC 13514-2		4055209	SIKEP BATU		IRGC 13514			Indonesia	Indonesia	T	SER	GJ-trp
IRIS_313-10690	IRGC 132350	LARONDJAWI::IRGC 13571-2		4112063	LARONDJAWI		IRGC 13571			Indonesia	Indonesia	T	SER	XI-3
IRIS_313-10692	IRGC 132367	RANDAH SASAK::IRGC 13652-2		4112062	RANDAH SASAK		IRGC 13652			Indonesia	Indonesia	T	SER	XI-3
IRIS_313-10693	IRGC 132268	SEREH::IRGC 13732-2		4055208	SEREH		IRGC 13732			Indonesia	Indonesia	T	SER	GJ-trp
IRIS_313-10694	IRGC 128047	HAJI HARUN 38::IRGC 13827-2		4055207	HAJI HARUN 38		IRGC 13827			Malaysia	Malaysia	T	SER	XI-3
IRIS_313-10695	IRGC 128191	TOLIL 14::IRGC 13836-2		4055206	TOLIL 14		IRGC 13836			Malaysia	Malaysia	T	SER	XI-3
IRIS_313-10697	NA	SIAM ER 16::IRGC 13910-2		4055205	SIAM ER 16		IRGC 13910			Malaysia	Malaysia	T	SER	XI-3
IRIS_313-10698	IRGC 127759	RADIN GOI::IRGC 13969-1		4056388	RADIN GOI		IRGC 13969			Malaysia	Malaysia	T	SER	XI-3
IRIS_313-10699	NA	BUJANG::IRGC 14040-1			BUJANG		IRGC 14040			Malaysia	Malaysia	T	SER	XI-3
IRIS_313-10700	NA	CHANTEK 145::IRGC 14045-1			CHANTEK 145		IRGC 14045			Malaysia	Malaysia	T	SER	XI-3
IRIS_313-10701	NA	RADIN EBOS 35::IRGC 14204-1			RADIN EBOS 35		IRGC 14204			Malaysia	Malaysia	T	SER	XI-3
IRIS_313-10702	NA	JAROM EMAS::IRGC 14272-1			JAROM EMAS		IRGC 14272			Malaysia	Malaysia	T	SER	XI-3
IRIS_313-10703	IRGC 128418	PADI ADONG DUMARAT::IRGC 14356-1		4056387	PADI ADONG DUMARAT		IRGC 14356			Malaysia	Malaysia	T	SER	GJ-trp
IRIS_313-10704	IRGC 128419	PADI DARAWAL::IRGC 14373-1		4056386	PADI DARAWAL		IRGC 14373			Malaysia	Malaysia	T	SER	GJ-trp
IRIS_313-10705	IRGC 128124	PADI PULOT MELAYANG::IRGC 14391-2		4055204	PADI PULOT MELAYANG		IRGC 14391			Malaysia	Malaysia	T	SER	XI-adm
IRIS_313-10706	NA	ANAK CHINA::IRGC 14479-1			ANAK CHINA		IRGC 14479			Malaysia	Malaysia	T	SER	XI-3
IRIS_313-10707	NA	ANAK DIDEK::IRGC 14491-1			ANAK DIDEK		IRGC 14491			Malaysia	Malaysia	T	SER	XI-3
IRIS_313-10708	IRGC 128233	B 6311 A 5553-16-2::IRGC 14541-1		4056385	B 6311 A 5553-16-2		IRGC 14541			United States of America	United States of America	I	NAM	GJ-trp
IRIS_313-10710	IRGC 128135	PINDE GOGO WIERIE::IRGC 14795-2		4055203	PINDE GOGO WIERIE		IRGC 14795			Surinam	Surinam	T	SAM	GJ-trp
IRIS_313-10711	IRGC 132314	7 AC::IRGC 14860-2		4112007	7 AC		IRGC 14860			Liberia	Liberia		WAF	GJ-trp
IRIS_313-10712	IRGC 128354	KOTO OURA S 5::IRGC 15155-1		4056383	KOTO OURA S 5		IRGC 15155			Cote d'Ivoire	Cote d'Ivoire		WAF	GJ-trp
IRIS_313-10715	IRGC 127827	SUDU KARAYAL::IRGC 15348-1		4056381	SUDU KARAYAL		IRGC 15348			Sri Lanka	Sri Lanka	T	IOC	XI-2
IRIS_313-10716	IRGC 127640	MURUNGA::IRGC 15428-1		4056380	MURUNGA		IRGC 15428			Sri Lanka	Sri Lanka	T	IOC	XI-2
IRIS_313-10717	IRGC 127725	PERIYA VELLAI::IRGC 15475-1		4056379	PERIYA VELLAI		IRGC 15475			Sri Lanka	Sri Lanka	T	IOC	XI-2
IRIS_313-10718	IRGC 128073	KARUTHA SEENATI::IRGC 15515-2		4055201	KARUTHA SEENATI		IRGC 15515			Sri Lanka	Sri Lanka	T	IOC	cA (Aus)
IRIS_313-10719	IRGC 127886	VELLAI KOLOMBAN::IRGC 15517-1		4056378	VELLAI KOLOMBAN		IRGC 15517			Sri Lanka	Sri Lanka	T	IOC	XI-2
IRIS_313-10720	IRGC 132337	HEENDIKWEE::IRGC 15587-2		4112061	HEENDIKWEE		IRGC 15587			Sri Lanka	Sri Lanka	T	IOC	XI-adm
IRIS_313-10721	IRGC 127401	HALSUDU HEENATI::IRGC 15599-1		4056377	HALSUDU HEENATI		IRGC 15599			Sri Lanka	Sri Lanka	T	IOC	XI-2
IRIS_313-10722	IRGC 128301	GODAWEL::IRGC 15750-1		4056376	GODAWEL		IRGC 15750			Sri Lanka	Sri Lanka	T	IOC	GJ-trp
IRIS_313-10723	IRGC 128111	MOND BA::IRGC 15813-2		4055200	MOND-BA		IRGC 15813			Senegal	Senegal		WAF	XI-2
IRIS_313-10724	IRGC 135775	MOUSOIR::IRGC 15866-3		4494452	MOUSOIR		IRGC 15866			Senegal	Senegal		WAF	XI-3
IRIS_313-10725	IRGC 128518	ERNEST::IRGC 15884-2		4055199	ERNEST		IRGC 15884			Senegal	Senegal		WAF	XI-adm
IRIS_313-10726	IRGC 128139	POTO BALA::IRGC 15986-2		4055198	POTO BALA		IRGC 15986			Senegal	Senegal		WAF	XI-3
IRIS_313-10727	NA	KOUPENEDOU KOUBOURY::IRGC 16011-1			KOUPENEDOU KOUBOURY		IRGC 16011			Senegal	Senegal		WAF	XI-3
IRIS_313-10728	IRGC 132261	OUSSANTHIABA::IRGC 16046-2		4055197	OUSSANTHIABA		IRGC 16046			Senegal	Senegal		WAF	XI-adm
IRIS_313-10729	IRGC 128379	MALOGBANA::IRGC 16086-1		4056375	MALOGBANA		IRGC 16086			Cote d'Ivoire	Cote d'Ivoire		WAF	admix
IRIS_313-10730	IRGC 132258	NANIBRE::IRGC 16102-2		4055196	NANIBRE		IRGC 16102			Cote d'Ivoire	Cote d'Ivoire		WAF	GJ-trp
IRIS_313-10731	IRGC 127212	BARKHE TAULI::IRGC 16116-1		4056374	BARKHE TAULI		IRGC 16116			Nepal	Nepal		SAC	XI-1A
IRIS_313-10732	IRGC 128102	MADHUWA KARIA::IRGC 16138-2		4055195	MADHUWA KARIA		IRGC 16138			Nepal	Nepal		SAC	cB (Bas)
IRIS_313-10733	IRGC 127634	MOTANGE PAHELLO LAULE::IRGC 16160-1		4056373	MOTANGE PAHELLO LAULE		IRGC 16160			Nepal	Nepal		SAC	XI-adm
IRIS_313-10734	IRGC 127315	DEVARASI::IRGC 16173-1		4056372	DEVARASI		IRGC 16173			Nepal	Nepal	P	SAC	cA (Aus)
IRIS_313-10735	IRGC 127546	LAL SAR::IRGC 16185-1		4056371	LAL SAR		IRGC 16185			Nepal	Nepal	P	SAC	cA (Aus)
IRIS_313-10736	IRGC 128149	RERM BILASH::IRGC 16273-2		4055194	RERM BILASH		IRGC 16273			Nepal	Nepal		SAC	cA (Aus)
IRIS_313-10737	IRGC 128297	GHAIYA::IRGC 16286-1		4056370	GHAIYA		IRGC 16286			Nepal	Nepal	P	SAC	cA (Aus)
IRIS_313-10738	IRGC 131965	ANDEL WELUT::IRGC 16339-1		4056369	ANDEL WELUT		IRGC 16339			Indonesia	Indonesia	T	SER	admix
IRIS_313-10739	IRGC 135567	GOGO::IRGC 16418-1		4056368	GOGO		IRGC 16418			Indonesia	Indonesia	T	SER	XI-adm
IRIS_313-10740	IRGC 127508	KETAN PAPAH AREN::IRGC 16467-1		4056367	KETAN PAPAH AREN		IRGC 16467			Indonesia	Indonesia	T	SER	GJ-trp
IRIS_313-10741	IRGC 127509	KETAN PELERN::IRGC 16468-1		4056366	KETAN PELERN		IRGC 16468			Indonesia	Indonesia	T	SER	GJ-trp
IRIS_313-10742	IRGC 127600	MAMAS::IRGC 16503-1		4056365	MAMAS		IRGC 16503			Indonesia	Indonesia	T	SER	XI-3
IRIS_313-10743	IRGC 128465	SERAJU::IRGC 16565-1		4056364	SERAJU		IRGC 16565			Indonesia	Indonesia	T	SER	GJ-trp
IRIS_313-10744	IRGC 127811	SIPON::IRGC 16570-1		4056363	SIPON		IRGC 16570			Indonesia	Indonesia	T	SER	GJ-trp
IRIS_313-10745	IRGC 127818	SLOBOK::IRGC 16571-1		4056362	SLOBOK		IRGC 16571			Indonesia	Indonesia	T	SER	GJ-trp
IRIS_313-10746	NA	TJEMPO KREMBUNG::IRGC 16603-1			TJEMPO KREMBUNG		IRGC 16603			Indonesia	Indonesia	T	SER	GJ-trp
IRIS_313-10747	IRGC 136111	TJOKRON::IRGC 16653-2		4112029	TJOKRON		IRGC 16653			Indonesia	Indonesia	T	SER	GJ-trp
IRIS_313-10748	IRGC 127578	LUA DUC::IRGC 16718-1		4056361	LUA DUC		IRGC 16718			Viet Nam	Viet Nam	T	SEA	XI-adm
IRIS_313-10749	NA	MINH SOC (CAMBODIA)::IRGC 16731-2		4055193	MINH-SOC(CAMBODIA)		IRGC 16731			Viet Nam	Viet Nam	T	SEA	XI-3
IRIS_313-10750	IRGC 135804	TRANG LUA::IRGC 16781-3		4494453	TRANG LUA		IRGC 16781			Viet Nam	Viet Nam	T	SEA	XI-3
IRIS_313-10751	IRGC 127577	LUA CHUM::IRGC 16840-1		4056360	LUA CHUM		IRGC 16840			Viet Nam	Viet Nam	T	SEA	XI-adm
IRIS_313-10752	IRGC 128415	O. SATIVA::IRGC 16898-1		4056359			IRGC 16898			United States of America	United States of America	I	NAM	GJ-trp
IRIS_313-10753	IRGC 128205	ZACATEPEC::IRGC 16901-2		4055192	ZACATEPEC		IRGC 16901			United States of America	United States of America	I	NAM	XI-1B
IRIS_313-10754	IRGC 128081	KH 998::IRGC 16948-2		4055191	KH998		IRGC 16948			India	India		SAC	XI-adm
IRIS_313-10755	IRGC 128116	NEP BA BONG TO::IRGC 17005-2		4055190	NEP BA BONG TO		IRGC 17005			Viet Nam	Viet Nam	T	SEA	XI-3
IRIS_313-10756	IRGC 127299	DAMODAR::IRGC 17038-1		4056358	DAMODAR		IRGC 17038			India	India	I	SAC	XI-2
IRIS_313-10757	NA	PEUAK NAM 43::IRGC 17129-1			PEUAK NAM 43		IRGC 17129			Thailand	Thailand		SEA	XI-3
IRIS_313-10758	IRGC 132386	AEN METAN::IRGC 17142-1		4056357	AEN METAN		IRGC 17142			Indonesia	Indonesia	T	SER	GJ-trp
IRIS_313-10759	IRGC 127927	ANDEL::IRGC 17153-2		4055189	ANDEL		IRGC 17153			Indonesia	Indonesia	T	SER	GJ-trp
IRIS_313-10760	NA	ATJEH::IRGC 17174-1			ATJEH		IRGC 17174			Indonesia	Indonesia	T	SER	XI-3
IRIS_313-10761	IRGC 127984	BALIK SEMAH::IRGC 17201-2		4055188	BALIK SEMAH		IRGC 17201			Indonesia	Indonesia	T	SER	GJ-trp
IRIS_313-10762	IRGC 127207	BANDI::IRGC 17214-1		4056356	BANDI		IRGC 17214			Indonesia	Indonesia	T	SER	XI-3
IRIS_313-10765	IRGC 128010	CERE KAWAT::IRGC 17401-2		4055186	CERE KAWAT		IRGC 17401			Indonesia	Indonesia	T	SER	GJ-trp
IRIS_313-10766	IRGC 127325	DJALAWARA::IRGC 17471-1		4056354	DJALAWARA		IRGC 17471			Indonesia	Indonesia	T	SER	GJ-trp
IRIS_313-10767	IRGC 128032	DJANGGOT::IRGC 17491-2		4055185	DJANGGOT		IRGC 17491			Indonesia	Indonesia	T	SER	GJ-trp
IRIS_313-10768	IRGC 132423	GADABUNG (GUNDIL)::IRGC 17569-2		4112006	GADABUNG(GUNDIL)		IRGC 17569			Indonesia	Indonesia	T	SER	XI-3
IRIS_313-10769	IRGC 127375	GAJA BARU::IRGC 17586-1		4056353	GAJA BARU		IRGC 17586			Indonesia	Indonesia	T	SER	XI-adm
IRIS_313-10770	IRGC 128042	GANDAMANA::IRGC 17593-2		4055184	GANDAMANA		IRGC 17593			Indonesia	Indonesia	T	SER	GJ-trp
IRIS_313-10771	NA	GOGO RAJAPAN::IRGC 17666-2		4112028	GOGO RAJAPAN		IRGC 17666			Indonesia	Indonesia	T	SER	GJ-trp
IRIS_313-10772	IRGC 127388	GOJOT::IRGC 17669-1		4056352	GOJOT		IRGC 17669			Indonesia	Indonesia	T	SER	XI-3
IRIS_313-10773	IRGC 131989	HAWARA DJEDAH::IRGC 17728-1		4056351	HAWARA DJEDAH		IRGC 17728			Indonesia	Indonesia	T	SER	GJ-trp
IRIS_313-10774	IRGC 127404	HEGAR MANAH::IRGC 17733-1		4056350	HEGAR MANAH		IRGC 17733			Indonesia	Indonesia	T	SER	XI-adm
IRIS_313-10775	IRGC 128056	INDEL::IRGC 17748-2		4055183	INDEL		IRGC 17748			Indonesia	Indonesia	T	SER	XI-adm
IRIS_313-10776	IRGC 132343	KABADOKA::IRGC 17775-2		4112027	KABADOKA		IRGC 17775			Indonesia	Indonesia	T	SER	GJ-trp
IRIS_313-10777	IRGC 127483	KAMAS::IRGC 17785-1		4056349	KAMAS		IRGC 17785			Indonesia	Indonesia	T	SER	XI-3
IRIS_313-10778	NA	KENTJANA MAHANG::IRGC 17818-1			KENTJANA MAHANG		IRGC 17818			Indonesia	Indonesia	T	SER	XI-3
IRIS_313-10779	IRGC 128521	KERAN DUKUH::IRGC 17822-2		4055182	KERAN DUKUH		IRGC 17822			Indonesia	Indonesia	T	SER	XI-3
IRIS_313-10780	IRGC 127505	KETAN LALER::IRGC 17897-1		4056348	KETAN LALER		IRGC 17897			Indonesia	Indonesia	T	SER	GJ-trp
IRIS_313-10781	IRGC 127506	KETAN MLANTING::IRGC 17916-1		4056347	KETAN MLANTING		IRGC 17916			Indonesia	Indonesia	T	SER	GJ-trp
IRIS_313-10782	IRGC 128078	KETAN NARIS::IRGC 17925-2		4055181	KETAN NARIS		IRGC 17925			Indonesia	Indonesia	T	SER	XI-3
IRIS_313-10783	IRGC 127507	KETAN OSOG::IRGC 17929-1		4056346	KETAN OSOG		IRGC 17929			Indonesia	Indonesia	T	SER	GJ-trp
IRIS_313-10784	IRGC 128079	KETAN SAPI::IRGC 17954-2		4055180	KETAN SAPI		IRGC 17954			Indonesia	Indonesia	T	SER	GJ-trp
IRIS_313-10785	IRGC 127510	KETAN SLAWI::IRGC 17963-1		4056345	KETAN SLAWI		IRGC 17963			Indonesia	Indonesia	T	SER	GJ-trp
IRIS_313-10786	NA	KETAN URANG::IRGC 17980-1			KETAN URANG		IRGC 17980			Indonesia	Indonesia	T	SER	XI-3
IRIS_313-10787	NA	KWATIK PUTIH::IRGC 18053-1			KWATIK PUTIH		IRGC 18053			Indonesia	Indonesia	T	SER	XI-3
IRIS_313-10788	IRGC 135769	LEMUNGSIR::IRGC 18116-3		4494454	LEMUNGSIR		IRGC 18116			Indonesia	Indonesia	T	SER	GJ-trp
IRIS_313-10789	IRGC 132009	LENGGANG GENUK BULU::IRGC 18119-1		4056344	LENGGANG GENUK BULU		IRGC 18119			Indonesia	Indonesia	T	SER	GJ-trp
IRIS_313-10790	NA	LOLAWAJI::IRGC 18131-1			LOLAWAJI		IRGC 18131			Indonesia	Indonesia	T	SER	GJ-trp
IRIS_313-10791	IRGC 127602	MANGSUR::IRGC 18187-1		4056343	MANGSUR		IRGC 18187			Indonesia	Indonesia	T	SER	XI-3
IRIS_313-10792	IRGC 127613	MATIANG::IRGC 18220-1		4056342	MATIANG		IRGC 18220			Indonesia	Indonesia	T	SER	XI-3
IRIS_313-10793	IRGC 132257	MELIK::IRGC 18238-2		4055179	MELIK		IRGC 18238			Indonesia	Indonesia	T	SER	GJ-trp
IRIS_313-10794	IRGC 127624	MENDUNGAN::IRGC 18245-1		4056341	MENDUNGAN		IRGC 18245			Indonesia	Indonesia	T	SER	GJ-trp
IRIS_313-10795	IRGC 128389	MLATI::IRGC 18278-1		4056340	MLATI		IRGC 18278			Indonesia	Indonesia	T	SER	GJ-trp
IRIS_313-10796	IRGC 128390	MOLOG::IRGC 18282-1		4056339	MOLOG		IRGC 18282			Indonesia	Indonesia	T	SER	GJ-trp
IRIS_313-10797	IRGC 132357	NARUN::IRGC 18320-2		4112026	NARUN		IRGC 18320			Indonesia	Indonesia	T	SER	XI-3
IRIS_313-10798	IRGC 135640	NOGO BELE 2::IRGC 18328-2		4112005	NOGO-BELE 2		IRGC 18328			Indonesia	Indonesia	T	SER	GJ-trp
IRIS_313-10799	IRGC 127704	PAE ONGGA::IRGC 18418-1		4056338	PAE ONGGA		IRGC 18418			Indonesia	Indonesia	T	SER	GJ-trp
IRIS_313-10800	IRGC 128127	PALOTAN MELATI::IRGC 18426-2		4055178	PALOTAN MELATI		IRGC 18426			Indonesia	Indonesia	T	SER	GJ-trp
IRIS_313-10801	IRGC 132378	PARE BUWUN::IRGC 18456-2		4055177	PARE BUWUN		IRGC 18456			Indonesia	Indonesia	T	SER	GJ-trp
IRIS_313-10802	NA	PEUTEUJ::IRGC 18484-1			PEUTEUJ		IRGC 18484			Indonesia	Indonesia	T	SER	GJ-trp
IRIS_313-10803	NA	PLAMPEYAN::IRGC 18494-1			PLAMPEYAN		IRGC 18494			Indonesia	Indonesia	T	SER	GJ-trp
IRIS_313-10804	IRGC 135787	PUAK::IRGC 18512-3		4494455	PUAK		IRGC 18512			Indonesia	Indonesia	T	SER	XI-3
IRIS_313-10805	IRGC 127746	PULO::IRGC 18519-1		4056337	PULO		IRGC 18519			Indonesia	Indonesia	T	SER	GJ-trp
IRIS_313-10806	IRGC 135789	RADEN DJAWA (GUNDIL)::IRGC 18558-3		4494456	RADEN DJAWA(GUNDIL)		IRGC 18558			Indonesia	Indonesia	T	SER	XI-3
IRIS_313-10807	NA	RANDA KUNING::IRGC 18595-1			RANDA KUNING		IRGC 18595			Indonesia	Indonesia	T	SER	XI-3
IRIS_313-10808	IRGC 128147	RANTE::IRGC 18608-2		4055176	RANTE		IRGC 18608			Indonesia	Indonesia	T	SER	GJ-trp
IRIS_313-10809	IRGC 128158	SAMPANG KUNING::IRGC 18678-2		4055175	SAMPANG KUNING		IRGC 18678			Indonesia	Indonesia	T	SER	GJ-trp
IRIS_313-10810	IRGC 135793	SEGON BENGGALA::IRGC 18724-3		4494457	SEGON BENGGALA		IRGC 18724			Indonesia	Indonesia	T	SER	XI-3
IRIS_313-10811	IRGC 128160	SEMPOR::IRGC 18761-2		4055174	SEMPOR		IRGC 18761			Indonesia	Indonesia	T	SER	XI-adm
IRIS_313-10812	IRGC 135794	SERUNEN::IRGC 18789-3		4494458	SERUNEN		IRGC 18789			Indonesia	Indonesia	T	SER	XI-3
IRIS_313-10813	NA	SIAM BARABAI::IRGC 18800-2		4055173	SIAM BARABAI		IRGC 18800			Indonesia	Indonesia	T	SER	XI-3
IRIS_313-10814	IRGC 128163	SIBORAS::IRGC 18816-2		4055172	SIBORAS		IRGC 18816			Indonesia	Indonesia	T	SER	XI-3
IRIS_313-10815	IRGC 135632	SIDJANGGUK::IRGC 18826-2		4055171	SIDJANGGUK		IRGC 18826			Indonesia	Indonesia	T	SER	GJ-trp
IRIS_313-10816	IRGC 128164	SIDJERO GUNDIL::IRGC 18829-2		4055170	SIDJERO GUNDIL		IRGC 18829			Indonesia	Indonesia	T	SER	GJ-trp
IRIS_313-10817	IRGC 135796	SLAMET::IRGC 18900-3		4494459	SLAMET		IRGC 18900			Indonesia	Indonesia	T	SER	GJ-trp
IRIS_313-10818	IRGC 128188	TJEMPO PENDEK UNTUNG::IRGC 19055-2		4055169	TJEMPO PENDEK-UNTUNG		IRGC 19055			Indonesia	Indonesia	T	SER	XI-3
IRIS_313-10819	IRGC 127860	TJERE ENER::IRGC 19103-1		4056336	TJERE ENER		IRGC 19103			Indonesia	Indonesia	T	SER	XI-3
IRIS_313-10820	IRGC 128189	TJERE MANGGA::IRGC 19116-2		4055168	TJERE MANGGA		IRGC 19116			Indonesia	Indonesia	T	SER	XI-3
IRIS_313-10821	IRGC 127862	TJ PERAK::IRGC 19141-1		4056335	TJ. PERAK		IRGC 19141			Indonesia	Indonesia	T	SER	XI-3
IRIS_313-10822	IRGC 128199	UNGGAS::IRGC 19176-2		4055167	UNGGAS		IRGC 19176			Indonesia	Indonesia	T	SER	XI-3
IRIS_313-10823	IRGC 127880	UTRI DELI::IRGC 19182-1		4056334	UTRI DELI		IRGC 19182			Indonesia	Indonesia	T	SER	XI-3
IRIS_313-10824	IRGC 128053	HOING CANTEL::IRGC 19282-2		4055166	HOING CANTEL		IRGC 19282			Indonesia	Indonesia	T	SER	XI-3
IRIS_313-10825	IRGC 132310	KEMA 5::IRGC 19343-2		4055165	KEMA 5		IRGC 19343				Sierra Leone		WAF	XI-adm
IRIS_313-10827	IRGC 128242	BINARITOS::IRGC 19391-1		4056333	BINARITOS		IRGC 19391			Philippines	Philippines	T	SER	GJ-trp
IRIS_313-10828	IRGC 128319	IKOGAN::IRGC 19412-1		4056332	IKOGAN		IRGC 19412			Philippines	Philippines	T	SER	GJ-trp
IRIS_313-10829	IRGC 128320	INAMBOG::IRGC 19415-1		4056331	INAMBOG		IRGC 19415			Philippines	Philippines	T	SER	GJ-trp
IRIS_313-10830	IRGC 127429	INAPORAONAN::IRGC 19418-1		4056330	INAPORAONAN		IRGC 19418			Philippines	Philippines	T	SER	GJ-trp
IRIS_313-10831	IRGC 132355	MALANDI 2::IRGC 19454-2		4112059	MALANDI 2		IRGC 19454			Philippines	Philippines	T	SER	GJ-trp
IRIS_313-10832	IRGC 128377	MALASAY::IRGC 19456-1		4056329	MALASAY		IRGC 19456			Philippines	Philippines	T	SER	GJ-trp
IRIS_313-10833	IRGC 127355	EDAKKADAN 0-69-27::IRGC 19560-1		4056328	EDAKKADAN 0-69-27		IRGC 19560			India	India	I	SAC	XI-2
IRIS_313-10834	IRGC 128314	IARI 11387::IRGC 19573-1		4056327	IARI 11387		IRGC 19573			India	India	I	SAC	GJ-sbtrp
IRIS_313-10835	IRGC 127727	PERUNEL 0-69-18::IRGC 19581-1		4056326	PERUNEL 0-69-18		IRGC 19581			India	India	I	SAC	XI-2
IRIS_313-10836	IRGC 127887	VELLA PERUVAZHA 0-68-12::IRGC 19588-1		4056325	VELLA PERUVAZHA 0-68-12		IRGC 19588			India	India	I	SAC	XI-2
IRIS_313-10837	IRGC 132323	BACK KYUNG ZO::IRGC 19698-2		4112025	BACK KYUNG ZO		IRGC 19698			Korea, Republic of	Korea, Republic of	T	EAR	GJ-tmp
IRIS_313-10838	IRGC 132370	SSAL BYEO::IRGC 19867-2		4112024	SSAL BYEO		IRGC 19867			Korea, Republic of	Korea, Republic of	T	EAR	GJ-tmp
IRIS_313-10839	IRGC 132270	TAE GU NA::IRGC 19875-2		4055164	TAE GU NA		IRGC 19875			Korea, Republic of	Korea, Republic of	T	EAR	GJ-tmp
IRIS_313-10840	IRGC 128507	YE ZO::IRGC 19888-1		4056324	YE ZO		IRGC 19888			Korea, Republic of	Korea, Republic of	T	EAR	GJ-tmp
IRIS_313-10841	IRGC 128077	KETAN NANGKA::IRGC 19961-2		4055163	KETAN NANGKA		IRGC 19961			Indonesia	Indonesia	T	SER	GJ-trp
IRIS_313-10842	IRGC 128099	LUBUK LINGGAU::IRGC 20000-2		4055162	LUBUK LINGGAU		IRGC 20000			Indonesia	Indonesia	T	SER	XI-3
IRIS_313-10844	IRGC 128058	INDO NO 7505::IRGC 20162-2		4055161			IRGC 20162			Indonesia	Indonesia	I	SER	XI-3
IRIS_313-10845	IRGC 132418	ARC 5756::IRGC 20220-2		4055160	ARC 5756		IRGC 20220			India	India		SAC	cA (Aus)
IRIS_313-10847	IRGC 127972	ARC 6015::IRGC 20314-2		4055159	ARC 6015		IRGC 20314			India	India		SAC	XI-adm
IRIS_313-10848	IRGC 131968	ARC 6188::IRGC 20370-1		4056321	ARC 6188		IRGC 20370			India	India		SAC	GJ-sbtrp
IRIS_313-10849	IRGC 127166	ARC 7001::IRGC 20436-1		4056320	ARC 7001		IRGC 20436			India	India		SAC	cA (Aus)
IRIS_313-10850	IRGC 132244	ARC 7263::IRGC 20570-2		4055158	ARC 7263		IRGC 20570			India	India		SAC	admix
IRIS_313-10851	IRGC 132387	ARC 7296::IRGC 20585-1		4056319	ARC 7296		IRGC 20585			India	India		SAC	cB (Bas)
IRIS_313-10852	IRGC 127169	ARC 7336::IRGC 20606-1		4056318	ARC 7336		IRGC 20606			India	India		SAC	cA (Aus)
IRIS_313-10853	IRGC 132239	ARC 10028::IRGC 20656-2		4055157	ARC 10028		IRGC 20656			India	India		SAC	GJ-adm
IRIS_313-10854	IRGC 127127	ARC 10145::IRGC 20744-1		4056317	ARC 10145		IRGC 20744			India	India		SAC	cA (Aus)
IRIS_313-10855	IRGC 132316	ARC 10159::IRGC 20754-2		4112058	ARC 10159		IRGC 20754			India	India		SAC	XI-2
IRIS_313-10856	IRGC 128220	ARC 10537::IRGC 20981-1		4056316	ARC 10537		IRGC 20981			India	India		SAC	admix
IRIS_313-10857	IRGC 127129	ARC 10825::IRGC 21082-1		4056315	ARC 10825		IRGC 21082			India	India		SAC	admix
IRIS_313-10858	IRGC 127131	ARC 10894::IRGC 21122-1		4056314	ARC 10894		IRGC 21122			India	India		SAC	XI-adm
IRIS_313-10859	IRGC 127933	ARC 10939::IRGC 21150-2		4055156	ARC 10939		IRGC 21150			India	India		SAC	XI-adm
IRIS_313-10861	IRGC 127134	ARC 11276::IRGC 21278-1		4056313	ARC 11276		IRGC 21278			India	India		SAC	cA (Aus)
IRIS_313-10862	IRGC 127135	ARC 11281::IRGC 21283-1		4056312	ARC 11281		IRGC 21283			India	India		SAC	GJ-adm
IRIS_313-10863	IRGC 127937	ARC 11322::IRGC 21315-2		4055154	ARC 11322		IRGC 21315			India	India		SAC	XI-2
IRIS_313-10864	IRGC 127136	ARC 11338::IRGC 21329-1		4056311	ARC 11338		IRGC 21329			India	India		SAC	admix
IRIS_313-10865	IRGC 127938	ARC 11424::IRGC 21380-2		4055153	ARC 11424		IRGC 21380			India	India		SAC	GJ-sbtrp
IRIS_313-10866	IRGC 128221	ARC 11478::IRGC 21418-1		4056310	ARC 11478		IRGC 21418			India	India		SAC	GJ-sbtrp
IRIS_313-10867	IRGC 128222	ARC 11538::IRGC 21463-1		4056309	ARC 11538		IRGC 21463			India	India		SAC	GJ-sbtrp
IRIS_313-10868	IRGC 127939	ARC 11571::IRGC 21487-2		4055152	ARC 11571		IRGC 21487			India	India		SAC	cB (Bas)
IRIS_313-10869	IRGC 127138	ARC 11751::IRGC 21614-1		4056308	ARC 11751		IRGC 21614			India	India		SAC	cA (Aus)
IRIS_313-10870	IRGC 131966	ARC 11768::IRGC 21630-1		4056307	ARC 11768		IRGC 21630			India	India		SAC	GJ-sbtrp
IRIS_313-10871	IRGC 127139	ARC 11777::IRGC 21639-1		4056306	ARC 11777		IRGC 21639			India	India		SAC	cA (Aus)
IRIS_313-10872	IRGC 132421	ARC 11802::IRGC 21662-2		4112004	ARC 11802		IRGC 21662			India	India		SAC	GJ-adm
IRIS_313-10873	IRGC 127140	ARC 11822::IRGC 21677-1		4056305	ARC 11822		IRGC 21677			India	India		SAC	cA (Aus)
IRIS_313-10874	IRGC 132318	ARC 11946::IRGC 21768-2		4112057	ARC 11946		IRGC 21768			India	India		SAC	GJ-sbtrp
IRIS_313-10875	IRGC 127141	ARC 12021::IRGC 21837-1		4056304	ARC 12021		IRGC 21837			India	India		SAC	cA (Aus)
IRIS_313-10876	IRGC 127142	ARC 12067::IRGC 21881-1		4056303	ARC 12067		IRGC 21881			India	India		SAC	cA (Aus)
IRIS_313-10877	IRGC 127143	ARC 12079::IRGC 21888-1		4056302	ARC 12079		IRGC 21888			India	India		SAC	cA (Aus)
IRIS_313-10878	IRGC 127144	ARC 12101::IRGC 21907-1		4056301	ARC 12101		IRGC 21907			India	India		SAC	cA (Aus)
IRIS_313-10879	IRGC 127145	ARC 12124::IRGC 21929-1		4056300	ARC 12124		IRGC 21929			India	India		SAC	admix
IRIS_313-10880	IRGC 127940	ARC 12180::IRGC 21965-2		4055151	ARC 12180		IRGC 21965			India	India		SAC	XI-2
IRIS_313-10881	IRGC 128223	ARC 12413::IRGC 22044-1		4056299	ARC 12413		IRGC 22044			India	India		SAC	admix
IRIS_313-10882	IRGC 127146	ARC 12433::IRGC 22064-1		4056298	ARC 12433		IRGC 22064			India	India		SAC	cA (Aus)
IRIS_313-10883	IRGC 128224	ARC 12490::IRGC 22095-1		4056297	ARC 12490		IRGC 22095			India	India		SAC	admix
IRIS_313-10884	IRGC 128225	ARC 12493::IRGC 22098-1		4056296	ARC 12493		IRGC 22098			India	India		SAC	GJ-sbtrp
IRIS_313-10885	IRGC 127942	ARC 12559::IRGC 22148-2		4055150	ARC 12559		IRGC 22148			India	India		SAC	XI-adm
IRIS_313-10886	IRGC 132240	ARC 12655::IRGC 22226-2		4055149	ARC 12655		IRGC 22226			India	India		SAC	GJ-sbtrp
IRIS_313-10887	IRGC 127147	ARC 12690::IRGC 22257-1		4056295	ARC 12690		IRGC 22257			India	India		SAC	XI-adm
IRIS_313-10888	IRGC 127943	ARC 12726::IRGC 22288-2		4055148	ARC 12726		IRGC 22288			India	India		SAC	GJ-sbtrp
IRIS_313-10889	NA	ARC 12730::IRGC 22291-1			ARC 12730		IRGC 22291			India	India		SAC	GJ-sbtrp
IRIS_313-10890	NA	ARC 12861::IRGC 22395-1			ARC 12861		IRGC 22395			India	India		SAC	GJ-sbtrp
IRIS_313-10891	IRGC 127148	ARC 12867::IRGC 22401-1		4056294	ARC 12867		IRGC 22401			India	India		SAC	cA (Aus)
IRIS_313-10892	IRGC 127149	ARC 12920::IRGC 22450-1		4056293	ARC 12920		IRGC 22450			India	India		SAC	cA (Aus)
IRIS_313-10893	IRGC 128226	ARC 13156::IRGC 22514-1		4056292	ARC 13156		IRGC 22514			India	India		SAC	GJ-sbtrp
IRIS_313-10894	IRGC 127150	ARC 13204::IRGC 22558-1		4056291	ARC 13204		IRGC 22558			India	India		SAC	admix
IRIS_313-10895	IRGC 127151	ARC 13257::IRGC 22608-1		4056290	ARC 13257		IRGC 22608			India	India		SAC	GJ-sbtrp
IRIS_313-10896	IRGC 127946	ARC 13276::IRGC 22622-2		4055147	ARC 13276		IRGC 22622			India	India		SAC	admix
IRIS_313-10897	IRGC 128227	ARC 13373::IRGC 22691-1		4056289	ARC 13373		IRGC 22691			India	India		SAC	XI-3
IRIS_313-10898	IRGC 127928	ANG KANG K P::IRGC 22716-2		4055146	ANG KANG K.P.		IRGC 22716			Cambodia	Cambodia	T	SEA	XI-3
IRIS_313-10899	IRGC 128025	DAMNOEUB KHSE SAUT::IRGC 22819-2		4055145	DAMNOEUB KHSE SAUT		IRGC 22819			Cambodia	Cambodia	T	SEA	XI-3
IRIS_313-10900	IRGC 132331	DAMNOEUB POR HING::IRGC 22841-2		4112023	DAMNOEUB POR HING		IRGC 22841			Cambodia	Cambodia	T	SEA	XI-3
IRIS_313-10901	IRGC 128027	DAMNOEUB THPOIL HING::IRGC 22856-2		4055144	DAMNOEUB THPOIL HING		IRGC 22856			Cambodia	Cambodia	T	SEA	XI-3
IRIS_313-10902	NA	KAMPING POUY::IRGC 22876-2		4055143	KAMPING POUY		IRGC 22876			Cambodia	Cambodia		SEA	XI-3
IRIS_313-10903	IRGC 135762	KHSAY VENG::IRGC 22915-3		4494460	KHSAY VENG		IRGC 22915			Cambodia	Cambodia	T	SEA	XI-3
IRIS_313-10904	IRGC 128091	KREM KRAHAM::IRGC 22981-2		4055142	KREM KRAHAM		IRGC 22981			Cambodia	Cambodia	T	SEA	XI-3
IRIS_313-10905	NA	KUOL DAUN THNONG::IRGC 22986-1			KUOL DAUN THNONG		IRGC 22986			Cambodia	Cambodia	T	SEA	XI-3
IRIS_313-10906	NA	LUA NEP 4416::IRGC 23006-1			LUA NEP 4416		IRGC 23006			Cambodia	Cambodia	T	SEA	XI-3
IRIS_313-10907	IRGC 128105	MARECH S V R::IRGC 23011-2		4055141	MARECH S.V.R.		IRGC 23011			Cambodia	Cambodia	T	SEA	XI-3
IRIS_313-10908	IRGC 128112	MOROM::IRGC 23016-2		4055140	MOROM		IRGC 23016			Cambodia	Cambodia	T	SEA	XI-3
IRIS_313-10909	IRGC 135776	NEANG CHAN::IRGC 23034-3		4494461	NEANG CHAN		IRGC 23034			Cambodia	Cambodia		SEA	XI-3
IRIS_313-10910	IRGC 135777	NEANG MAC::IRGC 23071-3		4494462	NEANG MAC		IRGC 23071			Cambodia	Cambodia	T	SEA	XI-3
IRIS_313-10911	NA	NEANG NARY::IRGC 23084-1			NEANG NARY		IRGC 23084			Cambodia	Cambodia		SEA	XI-3
IRIS_313-10912	IRGC 136185	NEANG SAATH K 45::IRGC 23109-2		4055139	NEANG SAATH K 45		IRGC 23109			Cambodia	Cambodia	T	SEA	XI-3
IRIS_313-10913	NA	PHAT PRORMOL::IRGC 23143-1			PHAT PRORMOL		IRGC 23143			Cambodia	Cambodia	T	SEA	XI-3
IRIS_313-10915	IRGC 128133	PHCAR SLA KI::IRGC 23169-2		4055138	PHCAR SLA KI		IRGC 23169			Cambodia	Cambodia	T	SEA	XI-3
IRIS_313-10916	NA	SRAU SLAP::IRGC 23267-2		4055137	SRAU SLAP		IRGC 23267			Cambodia	Cambodia	T	SEA	GJ-tmp
IRIS_313-10917	IRGC 128489	T Q QI HAYUQBABA::IRGC 23318-1		4056287	T.Q.QI. HAYUQBABA		IRGC 23318			Philippines	Philippines	T	SER	XI-adm
IRIS_313-10918	IRGC 135803	T Q QI QINYUHAYUHA::IRGC 23342-3		4494463	T.Q.QI. QINYUHAYUHA		IRGC 23342			Philippines	Philippines	T	SER	GJ-trp
IRIS_313-10919	IRGC 127731	PINIDWA QAN QIPUGO PINGKITAN::IRGC 23359-1		4056286	PINIDWA QAN QIPUGO PINGKITAN		IRGC 23359			Philippines	Philippines	T	SER	GJ-trp
IRIS_313-10920	IRGC 127732	PINIDWA QAN QIPUGO QELEK::IRGC 23360-1		4056285	PINIDWA QAN QIPUGO QELEK		IRGC 23360			Philippines	Philippines	T	SER	GJ-trp
IRIS_313-10921	IRGC 132427	KHAO PHAE HOM::IRGC 23518-2		4112003	Khao phae hom		IRGC 23518			Lao People's Democratic Republic	Lao People's Democratic Republic		SEA	XI-adm
IRIS_313-10922	IRGC 132264	R 258::IRGC 23702-2		4055136	R 258		IRGC 23702			Lao People's Democratic Republic	Lao People's Democratic Republic		SEA	GJ-sbtrp
IRIS_313-10923	IRGC 128256	CHABLI CHABOL GLANG::IRGC 23706-1		4056284	CHABLI CHABOL GLANG		IRGC 23706			Thailand	Thailand	T	SEA	GJ-sbtrp
IRIS_313-10924	IRGC 127176	ATH HAGARI JARAHAN PADDY::IRGC 23796-1		4056283	ATH HAGARI JARAHAN PADDY		IRGC 23796			Nepal	Nepal	T	SAC	XI-adm
IRIS_313-10925	IRGC 127485	KAMULI::IRGC 23928-1		4056282	KAMULI		IRGC 23928			Nepal	Nepal	T	SAC	cA (Aus)
IRIS_313-10926	IRGC 127761	RAM SALEE KATAKA::IRGC 24014-1		4056281	RAM SALEE KATAKA		IRGC 24014			Nepal	Nepal	T	SAC	cB (Bas)
IRIS_313-10927	IRGC 127828	SUGA PANKHA::IRGC 24054-1		4056280	SUGA PANKHA		IRGC 24054			Nepal	Nepal	T	SAC	cA (Aus)
IRIS_313-10928	IRGC 128342	KHAO' SIM::IRGC 24094-1		4056279	KHAO' SIM		IRGC 24094			Thailand	Thailand	T	SEA	XI-3
IRIS_313-10929	IRGC 128090	KOLONGI BAO::IRGC 24135-2		4055135	KOLONGI BAO		IRGC 24135			India	India		SAC	XI-2
IRIS_313-10930	IRGC 127714	PANKHIRAJ::IRGC 24139-1		4056278	PANKHIRAJ		IRGC 24139			Bangladesh	Bangladesh	P	SAE	cA (Aus)
IRIS_313-10931	IRGC 132025	PAKWALAN::IRGC 24156-1		4056277	PAKWALAN		IRGC 24156			Philippines	Philippines	T	SER	GJ-trp
IRIS_313-10932	IRGC 128014	CHINA 1039 MUTANT (DWARF)::IRGC 24168-2		4055134	CHINA 1039 MUTANT(DWARF)		IRGC 24168			China	China	P	EAS	XI-1A
IRIS_313-10933	IRGC 132245	ARC 7281::IRGC 24252-2		4055133	ARC 7281		IRGC 24252			India	India		SAC	cB (Bas)
IRIS_313-10934	IRGC 128125	PAH PIANG::IRGC 24452-2		4055132	PAH PIANG		IRGC 24452			Thailand	Thailand		SEA	XI-3
IRIS_313-10935	IRGC 127238	BRONDOL PUTIH::IRGC 24541-1		4056276	BRONDOL PUTIH		IRGC 24541			Indonesia	Indonesia		SER	XI-3
IRIS_313-10936	IRGC 127504	KETAN GUNDIL::IRGC 24568-1		4056275	KETAN GUNDIL		IRGC 24568			Indonesia	Indonesia		SER	GJ-trp
IRIS_313-10937	IRGC 135788	PULUT WAJIT::IRGC 24624-3		4494464	PULUT WAJIT		IRGC 24624			Indonesia	Indonesia	T	SER	XI-3
IRIS_313-10938	NA	SIGUPAI::IRGC 24642-2		4055131	SIGUPAI		IRGC 24642			Indonesia	Indonesia	T	SER	XI-3
IRIS_313-10940	IRGC 127814	SITANDANG::IRGC 24681-1		4056273	SITANDANG		IRGC 24681			Indonesia	Indonesia	T	SER	XI-3
IRIS_313-10941	IRGC 127809	SINTHA::IRGC 24687-1		4056272	SINTHA		IRGC 24687			Indonesia	Indonesia		SER	XI-adm
IRIS_313-10942	IRGC 127987	BANDANG BUNGKUAKLAN::IRGC 24697-2		4055130	BANDANG BUNGKUAKLAN		IRGC 24697			Indonesia	Indonesia	T	SER	XI-3
IRIS_313-10943	IRGC 135631	PADI BENOT::IRGC 24757-2		4055129	PADI BENOT		IRGC 24757			Indonesia	Indonesia	T	SER	XI-3
IRIS_313-10944	IRGC 132269	SIPULUT SUBANG::IRGC 24824-2		4055128	SIPULUT SUBANG		IRGC 24824			Indonesia	Indonesia	T	SER	XI-3
IRIS_313-10945	IRGC 128247	BULAK::IRGC 24884-1		4056271	BULAK		IRGC 24884			Indonesia	Indonesia		SER	GJ-trp
IRIS_313-10946	IRGC 128380	MANGGE::IRGC 25019-1		4056270	MANGGE		IRGC 25019			Indonesia	Indonesia		SER	GJ-trp
IRIS_313-10947	IRGC 127643	NANE::IRGC 25035-1		4056269	NANE		IRGC 25035			Indonesia	Indonesia		SER	XI-3
IRIS_313-10948	IRGC 132363	PARE MAROMBA::IRGC 25074-2		4112002	PARE MAROMBA		IRGC 25074			Indonesia	Indonesia		SER	admix
IRIS_313-10949	IRGC 127851	TEKALAK::IRGC 25154-1		4056268	TEKALAK		IRGC 25154			Indonesia	Indonesia		SER	GJ-trp
IRIS_313-10950	IRGC 127174	ASE PULU BOLONG::IRGC 25171-1		4056267	ASE PULU BOLONG		IRGC 25171			Indonesia	Indonesia	T	SER	GJ-trp
IRIS_313-10951	IRGC 128062	JENDA ABANG::IRGC 25413-2		4055127	JENDA ABANG		IRGC 25413			Indonesia	Indonesia	T	SER	XI-3
IRIS_313-10952	IRGC 132003	KILANG MEDU::IRGC 25442-1		4056266	KILANG MEDU		IRGC 25442			Indonesia	Indonesia	T	SER	GJ-trp
IRIS_313-10953	IRGC 128417	PADI ABUNG KUNING::IRGC 25469-1		4056265	PADI ABUNG KUNING		IRGC 25469			Indonesia	Indonesia	T	SER	GJ-trp
IRIS_313-10954	IRGC 127700	PADI GRUNDUL 1::IRGC 25493-1		4056264	PADI GRUNDUL 1		IRGC 25493			Indonesia	Indonesia	T	SER	XI-3
IRIS_313-10955	IRGC 127702	PADI PUYUH::IRGC 25532-1		4056263	PADI PUYUH		IRGC 25532			Indonesia	Indonesia	T	SER	XI-3
IRIS_313-10956	IRGC 128144	PUTUS TOLO::IRGC 25636-2		4055126	PUTUS TOLO		IRGC 25636			Indonesia	Indonesia	T	SER	GJ-trp
IRIS_313-10957	IRGC 128446	RANGKAI KEPEL::IRGC 25640-1		4056262	RANGKAI KEPEL		IRGC 25640			Indonesia	Indonesia	T	SER	GJ-trp
IRIS_313-10958	IRGC 128450	RENIK BELITI::IRGC 25648-1		4056261	RENIK BELITI		IRGC 25648			Indonesia	Indonesia	T	SER	GJ-trp
IRIS_313-10959	IRGC 128473	SITABO TABO::IRGC 25798-1		4056260	SITABO-TABO		IRGC 25798			Indonesia	Indonesia	T	SER	GJ-trp
IRIS_313-10960	IRGC 132042	SUNGKAI::IRGC 25812-1		4056259	SUNGKAI		IRGC 25812			Indonesia	Indonesia	T	SER	GJ-trp
IRIS_313-10961	IRGC 136187	TARING PELUNDUK::IRGC 25821-2		4055125	TARING PELUNDUK		IRGC 25821			Indonesia	Indonesia	T	SER	XI-3
IRIS_313-10962	IRGC 128182	TERUNG DAUN::IRGC 25823-2		4055124	TERUNG DAUN		IRGC 25823			Indonesia	Indonesia	T	SER	XI-3
IRIS_313-10963	IRGC 127497	KATAKCHIKON::IRGC 25880-1		4056258	KATAKCHIKON		IRGC 25880			Bangladesh	Bangladesh	T	SAE	cA (Aus)
IRIS_313-10964	IRGC 127777	SADUMONI::IRGC 25919-1		4056257	SADUMONI		IRGC 25919			Bangladesh	Bangladesh	T	SAE	cA (Aus)
IRIS_313-10965	IRGC 127859	TILOKCHAN (SONABETHI)::IRGC 25927-1		4056256	TILOKCHAN(SONABETHI)		IRGC 25927			Bangladesh	Bangladesh	T	SAE	cA (Aus)
IRIS_313-10966	IRGC 127424	HURANG ARISO LUTA::IRGC 26055-1		4056255	HURANG ARISO LUTA		IRGC 26055			Brazil	Brazil		SAM	XI-adm
IRIS_313-10967	IRGC 128315	IAS 22-8 PALMAR::IRGC 26058-1		4056254	IAS22-8 PALMAR		IRGC 26058			Brazil	Brazil		SAM	GJ-tmp
IRIS_313-10968	IRGC 127428	IH PEN SHIM MING::IRGC 26067-1		4056253	IH PEN SHIM MING		IRGC 26067			Brazil	Brazil		SAM	XI-1A
IRIS_313-10969	IRGC 127430	INDIA DULAR (NO ORDEM 7)::IRGC 26070-1		4056252	INDIA DULAR(NO. ORDEM 7)		IRGC 26070			Brazil	Brazil		SAM	cA (Aus)
IRIS_313-10970	NA	NANG SAU DO::IRGC 26243-1			NANG SAU DO		IRGC 26243			Viet Nam	Viet Nam	T	SEA	XI-3
IRIS_313-10971	IRGC 127981	BADAL::IRGC 26290-2		4055123	BADAL		IRGC 26290			Bangladesh	Bangladesh	T	SAE	XI-2
IRIS_313-10972	IRGC 128033	DUDA MONOR::IRGC 26335-2		4055122	DUDA MONOR		IRGC 26335			Bangladesh	Bangladesh	T	SAE	XI-2
IRIS_313-10973	IRGC 128064	KALA DIGHA::IRGC 26367-2		4055121	KALA DIGHA		IRGC 26367			Bangladesh	Bangladesh	T	SAE	XI-2
IRIS_313-10974	IRGC 128070	KAMRANGA::IRGC 26373-2		4055120	KAMRANGA		IRGC 26373			Bangladesh	Bangladesh	T	SAE	XI-2
IRIS_313-10975	IRGC 136183	KOLA MUCHI::IRGC 26384-2		4055119	KOLA MUCHI		IRGC 26384			Bangladesh	Bangladesh	T	SAE	XI-2
IRIS_313-10976	IRGC 132348	LAKHSMI DIGHA::IRGC 26390-2		4112056	LAKHSMI DIGHA		IRGC 26390			Bangladesh	Bangladesh	T	SAE	cA (Aus)
IRIS_313-10977	IRGC 128107	MATI CHAL::IRGC 26399-2		4055118	MATI CHAL		IRGC 26399			Bangladesh	Bangladesh	T	SAE	XI-2
IRIS_313-10978	IRGC 127713	PANI TORONG::IRGC 26411-1		4056251	PANI TORONG		IRGC 26411			Bangladesh	Bangladesh	T	SAE	XI-adm
IRIS_313-10979	NA	BORA DIGA::IRGC 26439-1			BORA DIGA		IRGC 26439			Bangladesh	Bangladesh	T	SAE	cA (Aus)
IRIS_313-10980	IRGC 127344	DUDHSAR::IRGC 26458-1		4056250	DUDHSAR		IRGC 26458			Bangladesh	Bangladesh	T	SAE	admix
IRIS_313-10981	IRGC 127456	JHUL DIGA::IRGC 26478-1		4056249	JHUL DIGA		IRGC 26478			Bangladesh	Bangladesh	T	SAE	cA (Aus)
IRIS_313-10982	IRGC 128100	LUDI GOCHYA::IRGC 26504-2		4055117	LUDI GOCHYA		IRGC 26504			Bangladesh	Bangladesh	T	SAE	XI-2
IRIS_313-10983	IRGC 128000	BOROJYOT::IRGC 26578-2		4055116	BOROJYOT		IRGC 26578			Bangladesh	Bangladesh	T	SAE	XI-adm
IRIS_313-10984	IRGC 128034	DUDHSAR::IRGC 26609-2		4055115	DUDHSAR		IRGC 26609			Bangladesh	Bangladesh	T	SAE	XI-2
IRIS_313-10985	IRGC 132424	GOBOL SAIL (BALAM)::IRGC 26624-2		4112001	GOBOL SAIL(BALAM)		IRGC 26624			Bangladesh	Bangladesh	T	SAE	XI-2
IRIS_313-10986	IRGC 128048	HALDI JAON::IRGC 26638-2		4055114	HALDI JAON		IRGC 26638			Bangladesh	Bangladesh	T	SAE	XI-2
IRIS_313-10987	IRGC 128175	SUNGA WALA::IRGC 26802-2		4055113	SUNGA WALA		IRGC 26802			Bangladesh	Bangladesh	T	SAE	cA (Aus)
IRIS_313-10988	IRGC 132422	CO 36::IRGC 26847-2		4112000	CO 36		IRGC 26847			India	India	P	SAC	XI-adm
IRIS_313-10989	IRGC 128046	GUTTI AKKULLU::IRGC 26850-2		4055112	GUTTI-AKKULLU		IRGC 26850			India	India	P	SAC	XI-2
IRIS_313-10990	IRGC 127206	BALIBUD::IRGC 26871-1		4056248	BALIBUD		IRGC 26871			Philippines	Philippines	T	SER	XI-adm
IRIS_313-10991	IRGC 128298	GINATOS::IRGC 26876-1		4056247	GINATOS		IRGC 26876			Philippines	Philippines	T	SER	GJ-trp
IRIS_313-10992	IRGC 127730	PILIT TAPUL::IRGC 26887-1		4056246	PILIT TAPUL		IRGC 26887			Philippines	Philippines	T	SER	GJ-trp
IRIS_313-10993	IRGC 132349	LANNAB::IRGC 26936-2		4112022	LANNAB		IRGC 26936			Philippines	Philippines	T	SER	GJ-trp
IRIS_313-10994	IRGC 135783	PANGETAN::IRGC 26942-3		4494465	PANGETAN		IRGC 26942			Philippines	Philippines	T	SER	GJ-trp
IRIS_313-10995	IRGC 127976	ASE BAKKA LOMPO::IRGC 26988-2		4055111	ASE BAKKA LOMPO		IRGC 26988			Indonesia	Indonesia	T	SER	XI-3
IRIS_313-10996	IRGC 127204	BAKASI::IRGC 27074-1		4056245	BAKASI		IRGC 27074			Indonesia	Indonesia	T	SER	XI-adm
IRIS_313-10997	IRGC 127250	CEMPO MANGGAR::IRGC 27107-1		4056244	CEMPO MANGGAR		IRGC 27107			Indonesia	Indonesia	T	SER	XI-3
IRIS_313-10998	NA	KETAN RASO::IRGC 27154-1			KETAN RASO		IRGC 27154			Indonesia	Indonesia	T	SER	XI-adm
IRIS_313-10999	IRGC 127550	LANDEO::IRGC 27164-1		4056243	LANDEO		IRGC 27164			Indonesia	Indonesia	T	SER	GJ-trp
IRIS_313-11000	IRGC 127591	MAIRUL::IRGC 27170-1		4056242	MAIRUL		IRGC 27170			Indonesia	Indonesia	T	SER	XI-3
IRIS_313-11001	IRGC 128421	PAEDAI SOBUDI::IRGC 27222-1		4056241	PAEDAI SOBUDI		IRGC 27222			Indonesia	Indonesia	T	SER	GJ-trp
IRIS_313-11003	IRGC 127918	PAE MEETO::IRGC 27254-1		4056239	PAE MEETO		IRGC 27254			Indonesia	Indonesia	T	SER	GJ-trp
IRIS_313-11004	IRGC 128423	PAE SANGGULA::IRGC 27297-1		4056238	PAE SANGGULA		IRGC 27297			Indonesia	Indonesia	T	SER	GJ-trp
IRIS_313-11005	IRGC 128140	PULU LOTONG::IRGC 27380-2		4055110	PULU LOTONG		IRGC 27380			Indonesia	Indonesia	T	SER	GJ-trp
IRIS_313-11006	IRGC 127747	PULU RENNI::IRGC 27386-1		4056237	PULU RENNI		IRGC 27386			Indonesia	Indonesia	T	SER	XI-3
IRIS_313-11007	IRGC 128141	PULUT BONGO::IRGC 27397-2		4055109	PULUT BONGO		IRGC 27397			Indonesia	Indonesia	T	SER	GJ-trp
IRIS_313-11008	IRGC 128142	PULUT CENRANA::IRGC 27400-2		4055108	PULUT CENRANA		IRGC 27400			Indonesia	Indonesia	T	SER	GJ-trp
IRIS_313-11009	IRGC 127749	PULUT HALAPA::IRGC 27403-1		4056236	PULUT HALAPA		IRGC 27403			Indonesia	Indonesia	T	SER	GJ-trp
IRIS_313-11010	IRGC 127750	PULUT PUTIH::IRGC 27426-1		4056235	PULUT PUTIH		IRGC 27426			Indonesia	Indonesia	T	SER	XI-3
IRIS_313-11011	IRGC 127830	SUNAR::IRGC 27470-1		4056234	SUNAR		IRGC 27470			Indonesia	Indonesia	T	SER	XI-adm
IRIS_313-11012	IRGC 132046	TELURIKAN::IRGC 27478-1		4056233	TELURIKAN		IRGC 27478			Indonesia	Indonesia	T	SER	admix
IRIS_313-11013	IRGC 127236	BOTESWAR 2::IRGC 27536-1		4056232	BOTESWAR 2		IRGC 27536			Bangladesh	Bangladesh	T	SAE	cA (Aus)
IRIS_313-11014	IRGC 127253	CHAKILA::IRGC 27540-1		4056231	CHAKILA		IRGC 27540			Bangladesh	Bangladesh	T	SAE	cA (Aus)
IRIS_313-11015	IRGC 128050	HANPA::IRGC 27547-2		4055107	HANPA		IRGC 27547			Bangladesh	Bangladesh	T	SAE	cA (Aus)
IRIS_313-11016	IRGC 128328	KACHILON::IRGC 27555-1		4056230	KACHILON		IRGC 27555			Bangladesh	Bangladesh	T	SAE	cA (Aus)
IRIS_313-11017	IRGC 128369	LOROI::IRGC 27567-1		4056229	LOROI		IRGC 27567			Bangladesh	Bangladesh	T	SAE	cA (Aus)
IRIS_313-11018	IRGC 127586	MADISA::IRGC 27568-1		4056228	MADISA		IRGC 27568			Bangladesh	Bangladesh	T	SAE	cA (Aus)
IRIS_313-11019	IRGC 128436	PORANG::IRGC 27577-1		4056227	PORANG		IRGC 27577			Bangladesh	Bangladesh	T	SAE	cA (Aus)
IRIS_313-11020	IRGC 128236	BAMLA SUFFAID 320::IRGC 27776-1		4056226	BAMLA SUFFAID 320		IRGC 27776			Pakistan	Pakistan	T	SAW	cA (Aus)
IRIS_313-11021	IRGC 127210	BARA PASHAWARI 390::IRGC 27779-1		4056225	BARA PASHAWARI 390		IRGC 27779			Pakistan	Pakistan		SAW	cB (Bas)
IRIS_313-11022	IRGC 135737	BASMATI SUFAID 100::IRGC 27791-3		4494466	BASMATI SUFAID 100		IRGC 27791			Pakistan	Pakistan	T	SAW	cB (Bas)
IRIS_313-11023	IRGC 127214	BASMATI SURKH 161::IRGC 27797-1		4056224	BASMATI SURKH 161		IRGC 27797			Pakistan	Pakistan	T	SAW	cB (Bas)
IRIS_313-11024	IRGC 127217	BEGMI 135::IRGC 27845-1		4056223	BEGMI 135		IRGC 27845			Pakistan	Pakistan	T	SAW	cA (Aus)
IRIS_313-11025	IRGC 128030	DHAN 263::IRGC 27926-2		4055106	DHAN 263		IRGC 27926			Pakistan	Pakistan	T	SAW	cA (Aus)
IRIS_313-11026	IRGC 132336	HANSRAJ::IRGC 27936-2		4112021	HANSRAJ		IRGC 27936			Pakistan	Pakistan	T	SAW	cB (Bas)
IRIS_313-11027	IRGC 127454	JHONA 101::IRGC 27976-1		4056222	JHONA 101		IRGC 27976			Pakistan	Pakistan	T	SAW	cA (Aus)
IRIS_313-11028	IRGC 128393	MOTIA::IRGC 28036-1		4056221	MOTIA		IRGC 28036			Pakistan	Pakistan		SAW	cA (Aus)
IRIS_313-11029	IRGC 127641	MUSHKAN 340 A::IRGC 28073-1		4056220	MUSHKAN 340 A		IRGC 28073			Pakistan	Pakistan	T	SAW	cA (Aus)
IRIS_313-11030	NA	MUTANT 12-42::IRGC 28076-1			MUTANT 12-42		IRGC 28076			Pakistan	Pakistan	T	SAW	cB (Bas)
IRIS_313-11031	IRGC 128403	NAWAN SATHRA BAGAR 344::IRGC 28079-1		4056219	NAWAN SATHRA BAGAR 344		IRGC 28079			Pakistan	Pakistan	T	SAW	cA (Aus)
IRIS_313-11032	IRGC 127710	PALAM PURI BAS 137::IRGC 28084-1		4056218	PALAM PURI BAS 137		IRGC 28084			Pakistan	Pakistan	T	SAW	cB (Bas)
IRIS_313-11033	IRGC 128448	RATRIO::IRGC 28181-1		4056217	RATRIO		IRGC 28181			Pakistan	Pakistan		SAW	admix
IRIS_313-11034	IRGC 127786	SANTHI 206::IRGC 28215-1		4056216	SANTHI 206		IRGC 28215			Pakistan	Pakistan		SAW	cA (Aus)
IRIS_313-11035	IRGC 128513	ZIRA SHAHI::IRGC 28327-1		4056215	ZIRA SHAHI		IRGC 28327			Pakistan	Pakistan		SAW	admix
IRIS_313-11036	IRGC 127919	34::IRGC 28371-2		4055105	34		IRGC 28371			Pakistan	Pakistan	T	SAW	cA (Aus)
IRIS_313-11037	IRGC 128211	421::IRGC 28458-1		4056214	421		IRGC 28458			Pakistan	Pakistan	T	SAW	cA (Aus)
IRIS_313-11038	IRGC 127924	AI NAN TSAO 39::IRGC 28461-2		4055104	AI-NAN-TSAO 39		IRGC 28461			China	China	P	EAS	XI-1A
IRIS_313-11039	IRGC 128093	KWANG LU AI 4::IRGC 28480-2		4055103	KWANG-LU-AI 4		IRGC 28480			China	China	I	EAS	XI-1A
IRIS_313-11040	NA	KAVIVARI SAMBA::IRGC 28597-2		4055102	KAVIVARI SAMBA		IRGC 28597			India	India		SAC	XI-adm
IRIS_313-11041	IRGC 127738	POONGAR::IRGC 28611-1		4056213	POONGAR		IRGC 28611			India	India		SAC	XI-2
IRIS_313-11042	NA	VELLAIKOTTAI::IRGC 28618-1			VELLAIKOTTAI		IRGC 28618			India	India		SAC	XI-adm
IRIS_313-11043	NA	BENGKA KERSEK::IRGC 28666-1			BENGKA KERSEK		IRGC 28666			Malaysia	Malaysia		SER	XI-3
IRIS_313-11044	IRGC 128005	BUKU::IRGC 28683-2		4055101	BUKU		IRGC 28683			Malaysia	Malaysia		SER	GJ-trp
IRIS_313-11045	IRGC 128039	ENGKABANG::IRGC 28694-2		4055100	ENGKABANG		IRGC 28694			Malaysia	Malaysia		SER	GJ-trp
IRIS_313-11046	NA	LALANGIT::IRGC 28715-1		4056212	LALANGIT		IRGC 28715			Malaysia	Malaysia		SER	GJ-trp
IRIS_313-11047	IRGC 127977	AUS 84::IRGC 28947-2		4055099	AUS 84		IRGC 28947			Bangladesh	Bangladesh	P	SAE	cA (Aus)
IRIS_313-11048	IRGC 127178	AUS 171::IRGC 29004-1		4056211	AUS 171		IRGC 29004			Bangladesh	Bangladesh	P	SAE	cA (Aus)
IRIS_313-11049	IRGC 127179	AUS 219::IRGC 29031-1		4056210	AUS 219		IRGC 29031			Bangladesh	Bangladesh	P	SAE	cA (Aus)
IRIS_313-11050	IRGC 127180	AUS 233::IRGC 29036-1		4056209	AUS 233		IRGC 29036			Bangladesh	Bangladesh	P	SAE	cA (Aus)
IRIS_313-11051	IRGC 127181	AUS 242::IRGC 29040-1		4056208	AUS 242		IRGC 29040			Bangladesh	Bangladesh	P	SAE	cA (Aus)
IRIS_313-11052	IRGC 127182	AUS 278::IRGC 29068-1		4056207	AUS 278		IRGC 29068			Bangladesh	Bangladesh	P	SAE	cA (Aus)
IRIS_313-11053	IRGC 127183	AUS 282::IRGC 29072-1		4056206	AUS 282		IRGC 29072			Bangladesh	Bangladesh	P	SAE	cA (Aus)
IRIS_313-11054	IRGC 127184	AUS 295::IRGC 29083-1		4056205	AUS 295		IRGC 29083			Bangladesh	Bangladesh	P	SAE	cA (Aus)
IRIS_313-11055	IRGC 127185	AUS 299::IRGC 29087-1		4056204	AUS 299		IRGC 29087			Bangladesh	Bangladesh	P	SAE	cA (Aus)
IRIS_313-11056	IRGC 127186	AUS 301::IRGC 29089-1		4056203	AUS 301		IRGC 29089			Bangladesh	Bangladesh	P	SAE	cA (Aus)
IRIS_313-11057	IRGC 127187	AUS 308::IRGC 29096-1		4056202	AUS 308		IRGC 29096			Bangladesh	Bangladesh	P	SAE	cA (Aus)
IRIS_313-11058	IRGC 127188	AUS 329::IRGC 29116-1		4056201	AUS 329		IRGC 29116			Bangladesh	Bangladesh	P	SAE	cA (Aus)
IRIS_313-11059	IRGC 127189	AUS 344::IRGC 29131-1		4056200	AUS 344		IRGC 29131			Bangladesh	Bangladesh	P	SAE	cA (Aus)
IRIS_313-11060	IRGC 132322	AUS 359::IRGC 29146-2		4112055	AUS 359		IRGC 29146			Bangladesh	Bangladesh	P	SAE	cA (Aus)
IRIS_313-11061	IRGC 127190	AUS 449::IRGC 29230-1		4056199	AUS 449		IRGC 29230			Bangladesh	Bangladesh	P	SAE	cA (Aus)
IRIS_313-11062	IRGC 127218	BEGUNBICHI 33::IRGC 29260-1		4056198	BEGUNBICHI 33		IRGC 29260			Bangladesh	Bangladesh	P	SAE	cB (Bas)
IRIS_313-11063	IRGC 135741	BORO 70-2::IRGC 29283-3		4494467	BORO 70-2		IRGC 29283			Bangladesh	Bangladesh	P	SAE	cA (Aus)
IRIS_313-11064	IRGC 132306	BORO 275::IRGC 29294-2		4055098	BORO 275		IRGC 29294			Bangladesh	Bangladesh	P	SAE	cA (Aus)
IRIS_313-11065	IRGC 132326	BORO 394::IRGC 29297-2		4112054	BORO 394		IRGC 29297			Bangladesh	Bangladesh	P	SAE	cA (Aus)
IRIS_313-11066	IRGC 127381	GASMAL 339::IRGC 29333-1		4056197	GASMAL 339		IRGC 29333			Bangladesh	Bangladesh	P	SAE	admix
IRIS_313-11067	IRGC 127481	KALIBORO 600::IRGC 29367-1		4056196	KALIBORO 600		IRGC 29367			Bangladesh	Bangladesh	P	SAE	cA (Aus)
IRIS_313-11068	IRGC 128426	PANKAIT 31::IRGC 29377-1		4056195	PANKAIT 31		IRGC 29377			Bangladesh	Bangladesh	P	SAE	cB (Bas)
IRIS_313-11069	IRGC 128197	TUPA 15-3::IRGC 29416-2		4055097	TUPA 15-3		IRGC 29416			Bangladesh	Bangladesh	P	SAE	cB (Bas)
IRIS_313-11070	IRGC 127239	TUPA::IRGC 29432-1		4056194	TUPA		IRGC 29432			Bangladesh	Bangladesh	P	SAE	admix
IRIS_313-11071	IRGC 128011	CHAO HAI::IRGC 29450-2		4055096	Chao hai		IRGC 29450			Lao People's Democratic Republic	Lao People's Democratic Republic	T	SEA	XI-adm
IRIS_313-11072	IRGC 128012	CHAO LEP NOK::IRGC 29451-2		4055095	Chao lep nok		IRGC 29451			Lao People's Democratic Republic	Lao People's Democratic Republic	T	SEA	XI-3
IRIS_313-11073	IRGC 132272	KHAO DAM::IRGC 29481-3		4112073	Khao dam		IRGC 29481			Lao People's Democratic Republic	Lao People's Democratic Republic	T	SEA	GJ-sbtrp
IRIS_313-11074	NA	KHAO MAK KHAM::IRGC 29533-1			KHAO MAK KHAM		IRGC 29533			Lao People's Democratic Republic	Lao People's Democratic Republic	T	SEA	XI-3
IRIS_313-11075	IRGC 128084	KHAO NAM YEN::IRGC 29546-2		4055094	Khao nam yen		IRGC 29546			Lao People's Democratic Republic	Lao People's Democratic Republic	T	SEA	GJ-adm
IRIS_313-11076	IRGC 128094	LAI NOK KHA::IRGC 29604-2		4055093	Lai nok kha		IRGC 29604			Lao People's Democratic Republic	Lao People's Democratic Republic	T	SEA	XI-3
IRIS_313-11077	IRGC 128522	LAI HANG HMA::IRGC 29608-2		4055092	Lai hang hma		IRGC 29608			Lao People's Democratic Republic	Lao People's Democratic Republic	T	SEA	GJ-sbtrp
IRIS_313-11078	IRGC 132359	NON HAI::IRGC 29636-2		4112020	Non hai		IRGC 29636			Lao People's Democratic Republic	Lao People's Democratic Republic	T	SEA	XI-adm
IRIS_313-11079	IRGC 128132	PHAN PHAE::IRGC 29652-2		4055091	Phan phae		IRGC 29652			Lao People's Democratic Republic	Lao People's Democratic Republic	T	SEA	XI-3
IRIS_313-11080	IRGC 128430	PHAE MEUN LAN::IRGC 29660-1		4056193	Phae meun lan		IRGC 29660			Lao People's Democratic Republic	Lao People's Democratic Republic	T	SEA	XI-3
IRIS_313-11081	IRGC 128184	THAO LOUANG::IRGC 29688-2		4055090	THAO LOUANG		IRGC 29688			Lao People's Democratic Republic	Lao People's Democratic Republic	T	SEA	XI-3
IRIS_313-11082	IRGC 128036	EA DAM HANG DOK::IRGC 29698-2		4055089	Ea dam hang dok		IRGC 29698			Lao People's Democratic Republic	Lao People's Democratic Republic	T	SEA	XI-3
IRIS_313-11083	IRGC 132248	EA TIA::IRGC 29713-2		4055088	Ea tia		IRGC 29713			Lao People's Democratic Republic	Lao People's Democratic Republic	T	SEA	XI-3
IRIS_313-11084	NA	KABIN::IRGC 29752-1			KABIN		IRGC 29752			Cambodia	Cambodia		SEA	XI-3
IRIS_313-11085	IRGC 132273	KHAO HAE::IRGC 29773-3		4112074	Khao hae		IRGC 29773			Lao People's Democratic Republic	Lao People's Democratic Republic		SEA	XI-adm
IRIS_313-11086	IRGC 128087	KHAO THAMA::IRGC 29838-2		4055087	KHAO THAMA		IRGC 29838			Lao People's Democratic Republic	Lao People's Democratic Republic		SEA	XI-3
IRIS_313-11087	NA	PONG SANG A::IRGC 29881-2		4055086	PONG SANG A		IRGC 29881			Cambodia	Cambodia		SEA	XI-3
IRIS_313-11088	IRGC 128170	SRAU KHSAI::IRGC 29896-2		4055085	SRAU KHSAI		IRGC 29896			Cambodia	Cambodia		SEA	XI-3
IRIS_313-11089	IRGC 127824	SRAU THMOR::IRGC 29904-1		4056192	SRAU THMOR		IRGC 29904			Cambodia	Cambodia		SEA	XI-3
IRIS_313-11090	IRGC 128076	KEO LAI::IRGC 29969-2		4055084	Keo lai		IRGC 29969			Lao People's Democratic Republic	Lao People's Democratic Republic	T	SEA	XI-3
IRIS_313-11091	IRGC 127515	KHAO NON::IRGC 30051-1		4056191	Khao non		IRGC 30051			Lao People's Democratic Republic	Lao People's Democratic Republic	T	SEA	XI-adm
IRIS_313-11092	IRGC 127516	KHAO PA SIEV::IRGC 30063-1		4056190	Khao pa siev		IRGC 30063			Lao People's Democratic Republic	Lao People's Democratic Republic	T	SEA	admix
IRIS_313-11093	IRGC 128086	KHAO TAM::IRGC 30085-2		4055083	KHAO TAM		IRGC 30085			Lao People's Democratic Republic	Lao People's Democratic Republic	T	SEA	GJ-sbtrp
IRIS_313-11094	IRGC 132274	MAK BOUAP::IRGC 30106-3		4112072	MAK BOUAP		IRGC 30106			Lao People's Democratic Republic	Lao People's Democratic Republic	T	SEA	GJ-sbtrp
IRIS_313-11095	IRGC 128104	MAK EA NAM::IRGC 30131-2		4055082	Mak ea nam		IRGC 30131			Lao People's Democratic Republic	Lao People's Democratic Republic	T	SEA	XI-3
IRIS_313-11096	IRGC 135743	CADUNG SO BLOC 1::IRGC 30231-3		4494468	CADUNG SO BLOC 1		IRGC 30231			Viet Nam	Viet Nam	T	SEA	XI-3
IRIS_313-11097	IRGC 127478	KALAGNON::IRGC 30335-1		4056189	KALAGNON		IRGC 30335			Philippines	Philippines	T	SER	XI-adm
IRIS_313-11098	IRGC 134993	KOLUBA::IRGC 30463-3		4494469	KOLUBA		IRGC 30463			Sierra Leone	Sierra Leone		WAF	XI-3
IRIS_313-11099	IRGC 136186	PECALO::IRGC 30595-2		4055081	PECALO		IRGC 30595			Sierra Leone	Sierra Leone		WAF	XI-2
IRIS_313-11100	NA	MAMON::IRGC 30792-1			MAMON		IRGC 30792			Liberia	Liberia		WAF	GJ-trp
IRIS_313-11101	IRGC 128202	Y 115::IRGC 30856-2		4055080			IRGC 30856			Liberia	Liberia		WAF	XI-adm
IRIS_313-11102	NA	D 1-39::IRGC 30868-1					IRGC 30868			Liberia	Liberia		WAF	GJ-trp
IRIS_313-11103	IRGC 132329	D 1-147::IRGC 30894-2		4111999			IRGC 30894			Liberia	Liberia		WAF	GJ-trp
IRIS_313-11104	IRGC 131978	D 3-102::IRGC 30972-1		4056188			IRGC 30972			Liberia	Liberia		WAF	GJ-trp
IRIS_313-11105	IRGC 132247	D 3-130::IRGC 30986-2		4055079			IRGC 30986			Liberia	Liberia		WAF	GJ-trp
IRIS_313-11106	IRGC 132330	D 4-193::IRGC 31083-2		4112019			IRGC 31083			Liberia	Liberia		WAF	GJ-trp
IRIS_313-11107	IRGC 132055	ZANTON::IRGC 31248-1		4056187	ZANTON		IRGC 31248			Liberia	Liberia		WAF	GJ-trp
IRIS_313-11108	IRGC 127194	B 12::IRGC 31293-1		4056186			IRGC 31293			Liberia	Liberia		WAF	XI-3
IRIS_313-11109	IRGC 128231	B 106::IRGC 31352-1		4056185			IRGC 31352			Liberia	Liberia		WAF	GJ-trp
IRIS_313-11110	IRGC 128159	SAYAM::IRGC 31538-2		4055078	SAYAM		IRGC 31538			Sri Lanka	Sri Lanka	T	IOC	XI-2
IRIS_313-11111	IRGC 127778	SAITA::IRGC 31618-1		4056184	SAITA		IRGC 31618			Bangladesh	Bangladesh	T	SAE	cA (Aus)
IRIS_313-11112	IRGC 128308	HIJOL DIGA::IRGC 31655-1		4056183	HIJOL DIGA		IRGC 31655			Bangladesh	Bangladesh	T	SAE	cA (Aus)
IRIS_313-11113	IRGC 128069	KAL SHULI::IRGC 31665-2		4055077	KAL SHULI		IRGC 31665			Bangladesh	Bangladesh	T	SAE	XI-2
IRIS_313-11114	IRGC 132305	BIRUI SAIL::IRGC 31745-2		4055076	BIRUI SAIL		IRGC 31745			Bangladesh	Bangladesh	T	SAE	XI-2
IRIS_313-11115	IRGC 128066	KALA MUNA::IRGC 31832-2		4055075	KALA MUNA		IRGC 31832			Bangladesh	Bangladesh	T	SAE	XI-2
IRIS_313-11116	IRGC 127532	KORTIK KAIKA::IRGC 31841-1		4056182	KORTIK KAIKA		IRGC 31841			Bangladesh	Bangladesh	T	SAE	cA (Aus)
IRIS_313-11117	IRGC 127502	KAYELI KUNING::IRGC 31974-1		4056181	KAYELI KUNING		IRGC 31974			Indonesia	Indonesia	T	SER	GJ-trp
IRIS_313-11118	IRGC 135797	SOC NAU (BIEN THE)::IRGC 32074-3		4494470	SOC NAU(BIEN THE)		IRGC 32074			Viet Nam	Viet Nam	T	SEA	XI-3
IRIS_313-11119	NA	NEP BUNG::IRGC 32207-1			NEP BUNG		IRGC 32207			Viet Nam	Viet Nam	T	SEA	XI-adm
IRIS_313-11120	IRGC 127396	GURULEY::IRGC 32441-1		4056180	GURULEY		IRGC 32441			Bhutan	Bhutan	T	SAE	XI-2
IRIS_313-11121	IRGC 132249	GBRA::IRGC 32474-2		4055074	GBRA		IRGC 32474			Liberia	Liberia		WAF	GJ-trp
IRIS_313-11122	IRGC 128059	IR 1813-694-2::IRGC 32656-2		4055073	IR 1813-694-2		IRGC 32656			Philippines	Philippines	I	SER-IRRI	XI-1B
IRIS_313-11123	IRGC 127990	BAZAIL 975::IRGC 32816-2		4055072	BAZAIL 975		IRGC 32816			Bangladesh	Bangladesh	P	SAE	cA (Aus)
IRIS_313-11124	IRGC 127991	BAZAIL 980::IRGC 32817-2		4055071	BAZAIL 980		IRGC 32817			Bangladesh	Bangladesh	P	SAE	admix
IRIS_313-11125	NA	DHALA AMAN 973::IRGC 32861-1			DHALA AMAN 973		IRGC 32861			Bangladesh	Bangladesh	P	SAE	admix
IRIS_313-11126	IRGC 127926	ANBAW::IRGC 32932-2		4055070	ANBAW		IRGC 32932			Myanmar	Myanmar	P	SEA	XI-adm
IRIS_313-11127	IRGC 132307	BUBAW::IRGC 32989-2		4055069	BUBAW		IRGC 32989			Myanmar	Myanmar		SEA	GJ-sbtrp
IRIS_313-11128	IRGC 128045	GOKAUNG::IRGC 33079-2		4055068	GOKAUNG		IRGC 33079			Myanmar	Myanmar		SEA	XI-adm
IRIS_313-11129	IRGC 128051	HAORU::IRGC 33090-2		4055067	HAORU		IRGC 33090			Myanmar	Myanmar		SEA	XI-adm
IRIS_313-11130	IRGC 128055	HTAWPATT::IRGC 33125-2		4055066	HTAWPATT		IRGC 33125			Myanmar	Myanmar	P	SEA	XI-adm
IRIS_313-11131	IRGC 132254	KALAI::IRGC 33151-2		4055065	KALAI		IRGC 33151			Myanmar	Myanmar	P	SEA	XI-adm
IRIS_313-11132	IRGC 128065	KALALAN::IRGC 33154-2		4055064	KALALAN		IRGC 33154			Myanmar	Myanmar	P	SEA	XI-adm
IRIS_313-11133	IRGC 127582	LWANKHAN::IRGC 33330-1		4056179	LWANKHAN		IRGC 33330			Myanmar	Myanmar		SEA	XI-3
IRIS_313-11134	IRGC 135771	MANSAT 3::IRGC 33341-3		4494471	MANSAT-3		IRGC 33341			Myanmar	Myanmar		SEA	XI-adm
IRIS_313-11135	IRGC 128108	MAUNG NYO::IRGC 33351-2		4055063	MAUNG NYO		IRGC 33351			Myanmar	Myanmar	P	SEA	XI-3
IRIS_313-11136	IRGC 128117	NGAKWE THETYIN::IRGC 33477-2		4055062	NGAKWE THETYIN		IRGC 33477			Myanmar	Myanmar		SEA	admix
IRIS_313-11137	IRGC 128118	NGALONGYI::IRGC 33479-2		4055061	NGALONGYI		IRGC 33479			Myanmar	Myanmar		SEA	XI-adm
IRIS_313-11138	IRGC 128119	NGASEIN THEEDAT (C 30)::IRGC 33504-2		4055060	NGASEIN THEEDAT(C 30)		IRGC 33504			Myanmar	Myanmar	P	SEA	XI-3
IRIS_313-11139	IRGC 128120	NWACHI MANINE::IRGC 33531-2		4055059	NWACHI MANINE		IRGC 33531			Myanmar	Myanmar	P	SEA	XI-adm
IRIS_313-11140	IRGC 128123	PADAN::IRGC 33544-2		4055058	PADAN		IRGC 33544			Myanmar	Myanmar	P	SEA	XI-3
IRIS_313-11141	IRGC 128161	SHWENI::IRGC 33686-2		4055057	SHWENI		IRGC 33686			Myanmar	Myanmar	P	SEA	XI-adm
IRIS_313-11142	IRGC 128162	SHWEPULAY::IRGC 33696-2		4055056	SHWEPULAY		IRGC 33696			Myanmar	Myanmar	P	SEA	XI-3
IRIS_313-11143	IRGC 128180	TANBAUNG::IRGC 33732-2		4055055	TANBAUNG		IRGC 33732			Myanmar	Myanmar		SEA	XI-adm
IRIS_313-11144	IRGC 128181	TAUNGDI::IRGC 33746-2		4055054	TAUNGDI		IRGC 33746			Myanmar	Myanmar	P	SEA	XI-adm
IRIS_313-11145	IRGC 128183	THAKADE THEEDAT::IRGC 33772-2		4055053	THAKADE THEEDAT		IRGC 33772			Myanmar	Myanmar		SEA	XI-3
IRIS_313-11146	IRGC 128185	THEEDAT NGASEIN::IRGC 33779-2		4055052	THEEDAT NGASEIN		IRGC 33779			Myanmar	Myanmar	P	SEA	XI-adm
IRIS_313-11147	IRGC 128198	TYB 11::IRGC 33821-2		4055051	TYB11		IRGC 33821			Myanmar	Myanmar	P	SEA	XI-adm
IRIS_313-11148	IRGC 128203	YEBAW::IRGC 33875-2		4055050	YEBAW		IRGC 33875			Myanmar	Myanmar	P	SEA	XI-3
IRIS_313-11149	IRGC 128204	YODAYA::IRGC 33901-2		4055049	YODAYA		IRGC 33901			Myanmar	Myanmar	P	SEA	XI-3
IRIS_313-11150	IRGC 128206	ZEINGYI::IRGC 33923-2		4055048	ZEINGYI		IRGC 33923			Myanmar	Myanmar		SEA	XI-3
IRIS_313-11151	IRGC 128035	E 21::IRGC 33929-2		4055047			IRGC 33929			Myanmar	Myanmar	I	SEA	XI-3
IRIS_313-11152	IRGC 127103	AC 74::IRGC 33967-1		4056178	AC74		IRGC 33967			India	India		SAC	XI-1A
IRIS_313-11153	IRGC 128517	CT 45::IRGC 34027-2		4055046	CT45		IRGC 34027			India	India	I	SAC	GJ-tmp
IRIS_313-11154	IRGC 127318	DHARIAL::IRGC 34034-1		4056177	DHARIAL		IRGC 34034			Bangladesh	Bangladesh		SAE	cA (Aus)
IRIS_313-11155	IRGC 128326	K 113::IRGC 34107-1		4056176	K 113		IRGC 34107			India	India		SAC	GJ-tmp
IRIS_313-11156	IRGC 127522	KHUDWANI ACC 202::IRGC 34154-1		4056175			IRGC 34154			India	India	I	SAC	GJ-adm
IRIS_313-11157	IRGC 127863	T KAUG PAO::IRGC 34182-1		4056174	T. KAUG PAO		IRGC 34182			Taiwan	Taiwan		EAR	XI-1A
IRIS_313-11158	IRGC 127644	NAN ERH AI 5::IRGC 34255-1		4056173	NAN-ERH-AI 5		IRGC 34255			China	China		EAS	XI-1A
IRIS_313-11159	IRGC 132251	HYB 5-2-1-1-4::IRGC 34283-2		4055045	HYB-5-2-1-1-4		IRGC 34283			Cote d'Ivoire	Cote d'Ivoire	I	WAF	GJ-trp
IRIS_313-11160	IRGC 127195	B 38::IRGC 34409-1		4056172			IRGC 34409			Liberia	Liberia		WAF	XI-3
IRIS_313-11161	IRGC 132266	SADU::IRGC 34514-2		4055044	SADU		IRGC 34514			Liberia	Liberia		WAF	GJ-trp
IRIS_313-11162	IRGC 127775	SABRAN::IRGC 34630-1		4056171	SABRAN		IRGC 34630			Indonesia	Indonesia	T	SER	XI-1B
IRIS_313-11163	IRGC 127652	NATEL BORO::IRGC 34749-1		4056170	NATEL BORO		IRGC 34749			Bangladesh	Bangladesh	T	SAE	cA (Aus)
IRIS_313-11164	IRGC 127205	BAK TULSI::IRGC 34831-1		4056169	BAK TULSI		IRGC 34831			India	India		SAC	cA (Aus)
IRIS_313-11165	IRGC 127993	BENA JHUPI::IRGC 34850-2		4055043	BENA JHUPI		IRGC 34850			India	India		SAC	cA (Aus)
IRIS_313-11166	IRGC 127224	BHUT MURI::IRGC 34861-1		4056168	BHUT MURI		IRGC 34861			India	India		SAC	cA (Aus)
IRIS_313-11167	IRGC 127343	DUBRAJ::IRGC 34904-1		4056167	DUBRAJ		IRGC 34904			India	India		SAC	XI-2
IRIS_313-11168	IRGC 127473	KADA CHOPA::IRGC 34954-1		4056166	KADA CHOPA		IRGC 34954			India	India		SAC	cA (Aus)
IRIS_313-11169	IRGC 131997	KANAI BASHI::IRGC 34967-1		4056165	KANAI BASHI		IRGC 34967			India	India		SAC	cA (Aus)
IRIS_313-11170	IRGC 127547	LAL TAURA::IRGC 35017-1		4056164	LAL TAURA		IRGC 35017			India	India		SAC	cA (Aus)
IRIS_313-11171	IRGC 127583	M 142::IRGC 35054-1		4056163	M 142		IRGC 35054			India	India	P	SAC	cA (Aus)
IRIS_313-11172	IRGC 127762	RANI BHOG::IRGC 35109-1		4056162	RANI BHOG		IRGC 35109			India	India		SAC	cA (Aus)
IRIS_313-11173	IRGC 127776	SADA AUS::IRGC 35117-1		4056161	SADA AUS		IRGC 35117			India	India		SAC	cA (Aus)
IRIS_313-11174	IRGC 127817	SLO 19::IRGC 35157-1		4056160	SLO 19		IRGC 35157			India	India		SAC	cA (Aus)
IRIS_313-11175	IRGC 127821	SONA AUS::IRGC 35160-1		4056159	SONA AUS		IRGC 35160			India	India		SAC	cA (Aus)
IRIS_313-11176	IRGC 127831	SXC 216::IRGC 35175-1		4056158	SXC216		IRGC 35175			India	India		SAC	XI-adm
IRIS_313-11177	IRGC 127309	DELI POCONG::IRGC 35265-1		4056157	DELI POCONG		IRGC 35265			Indonesia	Indonesia	T	SER	XI-adm
IRIS_313-11178	IRGC 128152	RUJAK DANAN::IRGC 35446-2		4055042	RUJAK DANAN		IRGC 35446			Indonesia	Indonesia	T	SER	XI-3
IRIS_313-11179	IRGC 127810	SI OMPAN LAMA::IRGC 35481-1		4056156	SI OMPAN LAMA		IRGC 35481			Indonesia	Indonesia	T	SER	XI-3
IRIS_313-11180	IRGC 128166	SIPULUIK ARANG::IRGC 35488-2		4055041	SIPULUIK ARANG		IRGC 35488			Indonesia	Indonesia	T	SER	XI-3
IRIS_313-11181	IRGC 128179	TAMBA PERAK::IRGC 35534-2		4055040	TAMBA PERAK		IRGC 35534			Indonesia	Indonesia	T	SER	XI-3
IRIS_313-11182	IRGC 128009	CEMPO CINA::IRGC 35581-2		4055039	CEMPO CINA		IRGC 35581			Indonesia	Indonesia	T	SER	XI-3
IRIS_313-11183	IRGC 132311	KETAN LEMBAYUNGAN::IRGC 35745-2		4055038	KETAN LEMBAYUNGAN		IRGC 35745			Indonesia	Indonesia	T	SER	GJ-trp
IRIS_313-11189	IRGC 128424	PAIZ AMBARBU::IRGC 36179-1		4056151	PAIZ-AMBARBU		IRGC 36179			Union of Soviet Socialist Republics (Former)	Union of Soviet Socialist Republics (Former)		WAS	admix
IRIS_313-11191	IRGC 127763	RANRUWAN::IRGC 36360-1		4056150	RANRUWAN		IRGC 36360			Sri Lanka	Sri Lanka	T	IOC	cA (Aus)
IRIS_313-11192	IRGC 127997	BKN 7130-1017-2::IRGC 36531-2		4055036	BKN7130-1017-2		IRGC 36531			Thailand	Thailand	I	SEA	XI-3
IRIS_313-11193	IRGC 128040	GAHB AWY 2-1::IRGC 36549-2		4055035	GAHB AWY 2-1		IRGC 36549			Thailand	Thailand		SEA	XI-3
IRIS_313-11194	IRGC 135760	KHAO PAH 8-5-38::IRGC 36587-3		4494472	KHAO PAH 8-5-38		IRGC 36587			Thailand	Thailand		SEA	XI-3
IRIS_313-11195	IRGC 128344	KHAW KAR 13::IRGC 36711-1		4056149	KHAW KAR 13		IRGC 36711			Myanmar	Myanmar	T	SEA	GJ-sbtrp
IRIS_313-11196	IRGC 132333	DICULA::IRGC 36729-2		4112053	DICULA		IRGC 36729			Philippines	Philippines	T	SER	XI-3
IRIS_313-11197	IRGC 127471	K 17-9-1-1::IRGC 36778-1		4056148	K 17-9-1-1		IRGC 36778			India	India	P	SAC	XI-adm
IRIS_313-11198	IRGC 132425	K 78-13::IRGC 36794-2		4111997	K 78-13		IRGC 36794			India	India	P	SAC	GJ-tmp
IRIS_313-11199	IRGC 128176	SYNTHETIC SATIVA::IRGC 36842-2		4055034	SYNTHETIC SATIVA		IRGC 36842			India	India		SAC	XI-adm
IRIS_313-11200	IRGC 128002	BR 52-87-1::IRGC 36849-2		4055033	BR52-87-1		IRGC 36849			India	India	I	SAC	XI-1B
IRIS_313-11201	IRGC 135564	CHING HSI 15::IRGC 36852-1		4056147	CHING-HSI 15		IRGC 36852			China	China	I	EAS	GJ-tmp
IRIS_313-11202	IRGC 127920	4583::IRGC 36894-2		4055032	4583		IRGC 36894			China	China	I	EAS	GJ-tmp
IRIS_313-11203	IRGC 128044	GOCHIAGARI::IRGC 37086-2		4055031	GOCHIAGARI		IRGC 37086			Bangladesh	Bangladesh	T	SAE	XI-2
IRIS_313-11204	IRGC 128072	KARTIKHAMA::IRGC 37149-2		4055030	KARTIKHAMA		IRGC 37149			Bangladesh	Bangladesh	T	SAE	XI-adm
IRIS_313-11205	IRGC 128075	KAZALSAIL::IRGC 37161-2		4055029	KAZALSAIL		IRGC 37161			Bangladesh	Bangladesh	T	SAE	XI-2
IRIS_313-11206	IRGC 128092	KUMRI::IRGC 37182-2		4055028	KUMRI		IRGC 37182			Bangladesh	Bangladesh	T	SAE	XI-adm
IRIS_313-11207	IRGC 128126	PAIRJAT::IRGC 37252-2		4055027	PAIRJAT		IRGC 37252			Bangladesh	Bangladesh	T	SAE	XI-2
IRIS_313-11208	IRGC 128129	PARIJAT::IRGC 37272-2		4055026	PARIJAT		IRGC 37272			Bangladesh	Bangladesh	T	SAE	XI-adm
IRIS_313-11209	IRGC 135806	VADAI::IRGC 37341-3		4494473	VADAI		IRGC 37341			Bangladesh	Bangladesh	T	SAE	XI-2
IRIS_313-11210	IRGC 127911	ZARBASAIL::IRGC 37346-1		4056146	ZARBASAIL		IRGC 37346			Bangladesh	Bangladesh	T	SAE	cA (Aus)
IRIS_313-11211	IRGC 128063	KADAMSAIL::IRGC 37468-2		4055025	KADAMSAIL		IRGC 37468			Bangladesh	Bangladesh	T	SAE	XI-2
IRIS_313-11212	IRGC 132309	KALOBONA::IRGC 37478-2		4055024	KALOBONA		IRGC 37478			Bangladesh	Bangladesh	T	SAE	XI-2
IRIS_313-11213	IRGC 127648	NARIKEL BADI::IRGC 37550-1		4056145	NARIKEL BADI		IRGC 37550			Bangladesh	Bangladesh	T	SAE	cA (Aus)
IRIS_313-11214	IRGC 127799	SHITTA AMAN::IRGC 37596-1		4056144	SHITTA AMAN		IRGC 37596			Bangladesh	Bangladesh	T	SAE	cA (Aus)
IRIS_313-11216	IRGC 128082	KHAMA 1183::IRGC 37685-2		4055022	KHAMA 1183		IRGC 37685			Bangladesh	Bangladesh	P	SAE	cA (Aus)
IRIS_313-11217	NA	LAL AMAN 207::IRGC 37754-1			LAL AMAN 207		IRGC 37754			Bangladesh	Bangladesh	P	SAE	cB (Bas)
IRIS_313-11218	IRGC 127982	BADSHABHOG 4-60::IRGC 37793-2		4055021	BADSHABHOG 4-60		IRGC 37793			Bangladesh	Bangladesh	P	SAE	cB (Bas)
IRIS_313-11219	IRGC 127998	BLACK 28-564::IRGC 37815-2		4055020	BLACK 28-564		IRGC 37815			Bangladesh	Bangladesh	P	SAE	XI-2
IRIS_313-11220	IRGC 128015	CHITRAJ 14-134::IRGC 37837-2		4055019	CHITRAJ 14-134		IRGC 37837			Bangladesh	Bangladesh	P	SAE	XI-2
IRIS_313-11221	IRGC 128022	CYLINDRICAL 30-605::IRGC 37845-2		4055018	CYLINDRICAL 30-605		IRGC 37845			Bangladesh	Bangladesh	P	SAE	XI-2
IRIS_313-11222	IRGC 132308	DUDHSWAR 15-157::IRGC 37967-2		4055017	DUDHSWAR 15-157		IRGC 37967			Bangladesh	Bangladesh	P	SAE	XI-2
IRIS_313-11223	IRGC 128122	OVAL RED 29 B 601::IRGC 38130-2		4055016	OVAL RED 29B-601		IRGC 38130			Bangladesh	Bangladesh	P	SAE	cB (Bas)
IRIS_313-11224	IRGC 128130	PATNAI 31-679::IRGC 38149-2		4055015	PATNAI 31-679		IRGC 38149			Bangladesh	Bangladesh	P	SAE	XI-2
IRIS_313-11225	IRGC 132265	SADAJIRA (DEEP STRAW) 16-194::IRGC 38251-2		4055014	SADAJIRA(DEEP STRAW)16-194		IRGC 38251			Bangladesh	Bangladesh	P	SAE	XI-adm
IRIS_313-11226	IRGC 128153	SADAJIRA 19-258::IRGC 38293-2		4055013	SADAJIRA 19-258		IRGC 38293			Bangladesh	Bangladesh	P	SAE	XI-2
IRIS_313-11227	IRGC 128154	SADAJIRA 19-317::IRGC 38344-2		4055012	SADAJIRA 19-317		IRGC 38344			Bangladesh	Bangladesh	P	SAE	XI-2
IRIS_313-11228	IRGC 128155	SADAJIRA 19-339::IRGC 38361-2		4055011	SADAJIRA 19-339		IRGC 38361			Bangladesh	Bangladesh	P	SAE	XI-2
IRIS_313-11229	IRGC 128171	STRAW 23-428::IRGC 38416-2		4055010	STRAW 23-428		IRGC 38416			Bangladesh	Bangladesh	P	SAE	XI-2
IRIS_313-11230	IRGC 128172	STRAW 23-438::IRGC 38426-2		4055009	STRAW 23-438		IRGC 38426			Bangladesh	Bangladesh	P	SAE	XI-2
IRIS_313-11231	IRGC 135799	STRAW 23-471::IRGC 38456-3		4494474	STRAW 23-471		IRGC 38456			Bangladesh	Bangladesh	P	SAE	XI-2
IRIS_313-11232	IRGC 128442	R 146::IRGC 38606-1		4056143	R 146		IRGC 38606			India	India		SAC	cA (Aus)
IRIS_313-11233	IRGC 127823	SPR 7284-57-5::IRGC 38649-1		4056142	SPR7284-57-5		IRGC 38649			Thailand	Thailand	P	SEA	XI-1B
IRIS_313-11234	IRGC 127563	LIGUNGTUNG::IRGC 38786-1		4056141	LIGUNGTUNG		IRGC 38786			Philippines	Philippines	T	SER	XI-adm
IRIS_313-11235	IRGC 128137	PINILING DANIEL::IRGC 38828-2		4055008	PINILING DANIEL		IRGC 38828			Philippines	Philippines	P	SER	XI-adm
IRIS_313-11236	IRGC 128523	LIONG ORN::IRGC 38875-2		4055007	LIONG ORN		IRGC 38875				Nigeria		WAF	XI-3
IRIS_313-11237	IRGC 127835	TAICHUNG SEN YU 214::IRGC 38899-1		4056140	TAICHUNG SEN-YU 214		IRGC 38899			Taiwan	Taiwan	I	EAR	XI-1B
IRIS_313-11238	NA	IAC 1132::IRGC 39052-1			IAC1132		IRGC 39052			Brazil	Brazil		SAM	GJ-trp
IRIS_313-11239	IRGC 127978	B 737 G-KN-23-1::IRGC 39203-2		4055006	B 737G-KN-23-1		IRGC 39203			Indonesia	Indonesia	I	SER	XI-adm
IRIS_313-11240	IRGC 128020	CR 157-392-4::IRGC 39247-2		4055005	CR157-392-4		IRGC 39247			India	India	I	SAC	XI-adm
IRIS_313-11241	IRGC 128001	BR 116-3B-53::IRGC 39559-2		4055004	BR116-3B-53		IRGC 39559			Bangladesh	Bangladesh	I	SAE	XI-2
IRIS_313-11242	IRGC 128121	OR 117-8::IRGC 39680-2		4055003	OR117-8		IRGC 39680			India	India	I	SAC	XI-2
IRIS_313-11243	IRGC 127765	RATNAGIRI 45-2::IRGC 39709-1		4056139	RATNAGIRI 45-2		IRGC 39709			India	India	I	SAC	admix
IRIS_313-11244	NA	W 1014-162::IRGC 39871-1			W 1014-162		IRGC 39871			India	India		SAC	XI-adm
IRIS_313-11245	IRGC 128151	RP 20-12::IRGC 40031-2		4055002	RP20-12		IRGC 40031			India	India	P	SAC	XI-adm
IRIS_313-11246	IRGC 132271	7516-14::IRGC 40090-3		4112071	7516-14		IRGC 40090			Japan	Japan		EAR	GJ-tmp
IRIS_313-11247	IRGC 132431	RP 1153-20-14::IRGC 40131-2		4111996	RP1153-20-14		IRGC 40131			India	India	I	SAC	XI-adm
IRIS_313-11248	IRGC 127676	NIAW KHAMIN::IRGC 40222-1		4056138	NIAW KHAMIN		IRGC 40222			Thailand	Thailand	T	SEA	GJ-trp
IRIS_313-11249	IRGC 132341	IR 4535-PP 23-6-8-1::IRGC 40402-2		4112018	IR 4535-PP 23-6-8-1		IRGC 40402			Philippines	Philippines	I	SER-IRRI	XI-adm
IRIS_313-11250	IRGC 127441	IR 9560-2-6-3::IRGC 40451-1		4056137	IR 9560-2-6-3		IRGC 40451			Philippines	Philippines	I	SER-IRRI	XI-1B
IRIS_313-11251	IRGC 132340	IR 4500-5-1-1::IRGC 40552-2		4112017	IR 4500-5-1-1		IRGC 40552			Philippines	Philippines	I	SER-IRRI	XI-1B
IRIS_313-11252	NA	ADR 52::IRGC 40638-2		4055001	ADR52		IRGC 40638			India	India		SAC	XI-adm
IRIS_313-11253	NA	SML CAMPONI::IRGC 40642-1			SML-CAMPONI		IRGC 40642			Surinam	Surinam	I	SAM	XI-adm
IRIS_313-11254	IRGC 128186	TIEN SOM::IRGC 40759-2		4055000	TIEN SOM		IRGC 40759			Viet Nam	Viet Nam		SEA	XI-3
IRIS_313-11255	IRGC 127167	ARC 7056::IRGC 40914-1		4056136	ARC 7056		IRGC 40914			India	India		SAC	XI-adm
IRIS_313-11256	IRGC 127941	ARC 12411::IRGC 41047-2		4054999	ARC 12411		IRGC 41047			India	India		SAC	XI-adm
IRIS_313-11257	IRGC 127944	ARC 12757::IRGC 41095-2		4054998	ARC 12757		IRGC 41095			India	India		SAC	XI-adm
IRIS_313-11258	IRGC 127948	ARC 13502::IRGC 41126-2		4054997	ARC 13502		IRGC 41126			India	India		SAC	cB (Bas)
IRIS_313-11259	IRGC 127949	ARC 13515::IRGC 41134-2		4054996	ARC 13515		IRGC 41134			India	India		SAC	cB (Bas)
IRIS_313-11260	IRGC 127950	ARC 13591::IRGC 41177-2		4054995	ARC 13591		IRGC 41177			India	India		SAC	XI-adm
IRIS_313-11261	IRGC 127951	ARC 13785::IRGC 41218-2		4054994	ARC 13785		IRGC 41218			India	India		SAC	XI-adm
IRIS_313-11262	IRGC 127952	ARC 13888::IRGC 41288-2		4054993	ARC 13888 BROWN SPOTS ON STRAW		IRGC 41288			India	India		SAC	XI-adm
IRIS_313-11263	IRGC 127953	ARC 13919::IRGC 41313-2		4054992	ARC 13919		IRGC 41313			India	India		SAC	XI-adm
IRIS_313-11264	IRGC 132241	ARC 13934::IRGC 41325-2		4054991	ARC 13934		IRGC 41325			India	India		SAC	XI-adm
IRIS_313-11265	IRGC 132242	ARC 14150::IRGC 41435-2		4054990	ARC 14150		IRGC 41435			India	India		SAC	cA (Aus)
IRIS_313-11266	IRGC 127955	ARC 14347::IRGC 41517-2		4054989	ARC 14347		IRGC 41517			India	India		SAC	XI-adm
IRIS_313-11267	IRGC 127956	ARC 14358::IRGC 41523-2		4054988	ARC 14358(GOLD HULL)		IRGC 41523			India	India		SAC	XI-2
IRIS_313-11268	IRGC 127957	ARC 14398::IRGC 41544-2		4054987	ARC 14398		IRGC 41544			India	India		SAC	cB (Bas)
IRIS_313-11269	IRGC 127958	ARC 14632::IRGC 41650-2		4054986	ARC 14632		IRGC 41650			India	India		SAC	XI-adm
IRIS_313-11270	IRGC 127959	ARC 14663::IRGC 41671-2		4054985	ARC 14663		IRGC 41671			India	India		SAC	cB (Bas)
IRIS_313-11271	IRGC 127961	ARC 14737::IRGC 41729-2		4054984	ARC 14737		IRGC 41729			India	India		SAC	XI-2
IRIS_313-11272	IRGC 127153	ARC 14756::IRGC 41736-1		4056135	ARC 14756		IRGC 41736			India	India		SAC	cA (Aus)
IRIS_313-11273	IRGC 127962	ARC 14860::IRGC 41793-2		4054983	ARC 14860		IRGC 41793			India	India		SAC	XI-adm
IRIS_313-11274	IRGC 127155	ARC 14901::IRGC 41811-1		4056134	ARC 14901		IRGC 41811			India	India		SAC	cA (Aus)
IRIS_313-11275	IRGC 127156	ARC 14975::IRGC 41848-1		4056133	ARC 14975		IRGC 41848			India	India		SAC	XI-adm
IRIS_313-11276	IRGC 132319	ARC 15063::IRGC 41909-2		4112052	ARC 15063		IRGC 41909			India	India		SAC	XI-adm
IRIS_313-11277	IRGC 127157	ARC 15129::IRGC 41938-1		4056132	ARC 15129		IRGC 41938			India	India		SAC	cA (Aus)
IRIS_313-11278	NA	ARC 15319::IRGC 42007-1		4056131	ARC 15319		IRGC 42007			India	India		SAC	XI-adm
IRIS_313-11279	IRGC 127967	ARC 15455::IRGC 42040-2		4054982	ARC 15455		IRGC 42040			India	India		SAC	XI-adm
IRIS_313-11280	IRGC 135735	ARC 15486::IRGC 42055-3		4494475	ARC 15486		IRGC 42055			India	India		SAC	XI-adm
IRIS_313-11281	IRGC 131967	ARC 15505::IRGC 42066-1		4056130	ARC 15505		IRGC 42066			India	India		SAC	XI-1A
IRIS_313-11282	IRGC 132243	ARC 15589::IRGC 42096-2		4054981	ARC 15589		IRGC 42096			India	India		SAC	XI-2
IRIS_313-11283	IRGC 132320	ARC 15743::IRGC 42127-2		4112051	ARC 15743		IRGC 42127			India	India		SAC	XI-adm
IRIS_313-11284	IRGC 135638	ARC 18001::IRGC 42195-2		4112016	ARC 18001		IRGC 42195			India	India		SAC	XI-adm
IRIS_313-11285	NA	ARC 18064::IRGC 42237-1		4056129	ARC 18064		IRGC 42237			India	India		SAC	XI-2
IRIS_313-11286	IRGC 135736	ARC 18325::IRGC 42399-3		4494476	ARC 18325		IRGC 42399			India	India		SAC	XI-adm
IRIS_313-11287	IRGC 127969	ARC 18371::IRGC 42423-2		4054980	ARC 18371		IRGC 42423			India	India		SAC	XI-adm
IRIS_313-11288	IRGC 127970	ARC 18434::IRGC 42429-2		4054979	ARC 18434		IRGC 42429			India	India		SAC	XI-adm
IRIS_313-11289	IRGC 127971	ARC 18578::IRGC 42459-2		4054978	ARC 18578		IRGC 42459			India	India		SAC	cB (Bas)
IRIS_313-11290	IRGC 127165	ARC 6579::IRGC 42510-1		4056128	ARC 6579		IRGC 42510			India	India		SAC	admix
IRIS_313-11291	IRGC 127170	ARC 7425::IRGC 42538-1		4056127	ARC 7425		IRGC 42538			India	India		SAC	cA (Aus)
IRIS_313-11292	IRGC 127929	ARC 10120::IRGC 42557-2		4054977	ARC 10120		IRGC 42557			India	India		SAC	XI-adm
IRIS_313-11293	IRGC 127934	ARC 10975::IRGC 42611-2		4054976	ARC 10975		IRGC 42611			India	India		SAC	cB (Bas)
IRIS_313-11294	IRGC 127936	ARC 11245::IRGC 42651-2		4054975	ARC 11245		IRGC 42651			India	India		SAC	XI-2
IRIS_313-11295	IRGC 127137	ARC 11397::IRGC 42664-1		4056126	ARC 11397		IRGC 42664			India	India		SAC	admix
IRIS_313-11296	IRGC 127945	ARC 12800::IRGC 42720-2		4054974	ARC 12800		IRGC 42720			India	India		SAC	XI-adm
IRIS_313-11297	IRGC 127947	ARC 13460::IRGC 42732-2		4054973	ARC 13460		IRGC 42732			India	India		SAC	admix
IRIS_313-11298	IRGC 127152	ARC 13544::IRGC 42743-1		4056125	ARC 13544		IRGC 42743			India	India		SAC	cA (Aus)
IRIS_313-11299	IRGC 127954	ARC 14299::IRGC 42889-2		4054972	ARC 14299		IRGC 42889			India	India		SAC	XI-adm
IRIS_313-11300	IRGC 127960	ARC 14709::IRGC 42976-2		4054971	ARC 14709		IRGC 42976			India	India		SAC	XI-2
IRIS_313-11301	IRGC 127963	ARC 14868::IRGC 43009-2		4054970	ARC 14868		IRGC 43009			India	India		SAC	XI-2
IRIS_313-11302	IRGC 127154	ARC 14899::IRGC 43016-1		4056124	ARC 14899		IRGC 43016			India	India		SAC	XI-adm
IRIS_313-11303	IRGC 128228	ARC 15097::IRGC 43053-1		4056123	ARC 15097		IRGC 43053			India	India		SAC	XI-adm
IRIS_313-11304	IRGC 127158	ARC 15163::IRGC 43106-1		4056122	ARC 15163		IRGC 43106			India	India		SAC	XI-adm
IRIS_313-11305	IRGC 127964	ARC 15373::IRGC 43166-2		4054969	ARC 15373		IRGC 43166			India	India		SAC	XI-adm
IRIS_313-11306	IRGC 127159	ARC 15385::IRGC 43174-1		4056121	ARC 15385		IRGC 43174			India	India		SAC	XI-adm
IRIS_313-11307	IRGC 127965	ARC 15387::IRGC 43175-2		4054968	ARC 15387		IRGC 43175			India	India		SAC	XI-adm
IRIS_313-11308	IRGC 127966	ARC 15403::IRGC 43183-2		4054967	ARC 15403		IRGC 43183			India	India		SAC	XI-2
IRIS_313-11309	IRGC 128229	ARC 15862::IRGC 43242-1		4056120	ARC 15862		IRGC 43242			India	India		SAC	XI-adm
IRIS_313-11310	IRGC 127968	ARC 15929::IRGC 43269-2		4054966	ARC 15929		IRGC 43269			India	India		SAC	XI-2
IRIS_313-11311	IRGC 135745	CICIH KAPUK::IRGC 43377-3		4494477	CICIH KAPUK		IRGC 43377			Indonesia	Indonesia	T	SER	GJ-trp
IRIS_313-11312	IRGC 135781	PADI HITAM::IRGC 43496-3		4494478	PADI HITAM		IRGC 43496			Indonesia	Indonesia	T	SER	XI-3
IRIS_313-11313	IRGC 128420	PADI RENDAH::IRGC 43515-1		4056119	PADI RENDAH		IRGC 43515			Indonesia	Indonesia	T	SER	GJ-trp
IRIS_313-11314	IRGC 132379	PELAU::IRGC 43538-2		4054965	PELAU		IRGC 43538			Indonesia	Indonesia	T	SER	GJ-trp
IRIS_313-11315	IRGC 128131	PENDEK LAYUNG::IRGC 43542-2		4054964	PENDEK LAYUNG		IRGC 43542			Indonesia	Indonesia	T	SER	XI-3
IRIS_313-11316	IRGC 135790	RANTAT::IRGC 43563-3		4494479	RANTAT		IRGC 43563			Indonesia	Indonesia	T	SER	XI-3
IRIS_313-11317	IRGC 128167	SI RANTING::IRGC 43645-2		4054963	SI RANTING		IRGC 43645			Indonesia	Indonesia	T	SER	XI-3
IRIS_313-11318	IRGC 128195	TUBU::IRGC 43677-2		4054962	TUBU		IRGC 43677			Indonesia	Indonesia	T	SER	XI-3
IRIS_313-11319	IRGC 136181	KENCANA RANDAH::IRGC 43709-2		4054961	KENCANA RANDAH		IRGC 43709			Indonesia	Indonesia	T	SER	XI-3
IRIS_313-11320	NA	MAYAS PUTIH::IRGC 43727-2		4054960	MAYAS PUTIH		IRGC 43727			Indonesia	Indonesia	T	SER	XI-3
IRIS_313-11321	IRGC 128043	GANDHISAIL::IRGC 43826-2		4054959	GANDHISAIL		IRGC 43826			Bangladesh	Bangladesh	T	SAE	XI-2
IRIS_313-11322	IRGC 127449	JASURE AUS::IRGC 43860-1		4056118	JASURE AUS		IRGC 43860			Bangladesh	Bangladesh	T	SAE	cA (Aus)
IRIS_313-11323	IRGC 127455	JHORA::IRGC 43862-1		4056117	JHORA		IRGC 43862			Bangladesh	Bangladesh	T	SAE	cA (Aus)
IRIS_313-11324	IRGC 127477	KALABOKRI::IRGC 43872-1		4056116	KALABOKRI		IRGC 43872			Bangladesh	Bangladesh	T	SAE	cA (Aus)
IRIS_313-11325	IRGC 135739	BLM 70::IRGC 43989-3		4494480	BLM70		IRGC 43989			Philippines	Philippines	I	SER	XI-adm
IRIS_313-11326	IRGC 127237	BR 51-115-4::IRGC 43999-1		4056115	BR51-115-4		IRGC 43999			Bangladesh	Bangladesh	I	SAE	XI-adm
IRIS_313-11327	IRGC 128061	JAO' HAWN MAE JAN::IRGC 44022-2		4054958	JAO' HAWN MAE JAN		IRGC 44022			Thailand	Thailand	T	SEA	XI-3
IRIS_313-11328	IRGC 127699	PADI BURIH::IRGC 44081-1		4056114	PADI BURIH		IRGC 44081			Malaysia	Malaysia	T	SER	GJ-trp
IRIS_313-11329	IRGC 127701	PADI JALAI BELA::IRGC 44084-1		4056113	PADI JALAI BELA		IRGC 44084			Malaysia	Malaysia	T	SER	GJ-trp
IRIS_313-11330	IRGC 132236	ALAMINOS::IRGC 44268-2		4054957	ALAMINOS		IRGC 44268			Philippines	Philippines	T	SER	XI-3
IRIS_313-11331	IRGC 132237	AMPIPIT::IRGC 44272-2		4054956	AMPIPIT		IRGC 44272			Philippines	Philippines	T	SER	XI-3
IRIS_313-11334	NA	DINGRAS::IRGC 44402-1			DINGRAS		IRGC 44402			Philippines	Philippines	T	SER	XI-3
IRIS_313-11335	IRGC 132339	INANUPAN::IRGC 44461-2		4112050	INANUPAN		IRGC 44461			Philippines	Philippines	T	SER	XI-2
IRIS_313-11336	IRGC 128519	IREQUIN::IRGC 44476-2		4054954	IREQUIN		IRGC 44476			Philippines	Philippines	T	SER	GJ-tmp
IRIS_313-11337	IRGC 132255	LAWA AN::IRGC 44544-2		4054953	LAWA-AN		IRGC 44544			Philippines	Philippines	T	SER	GJ-trp
IRIS_313-11338	IRGC 128097	LOBANG (WHITE)::IRGC 44548-2		4054952	LOBANG(WHITE)		IRGC 44548			Philippines	Philippines	T	SER	XI-adm
IRIS_313-11339	IRGC 128109	MILAGROSA::IRGC 44634-2		4054951	MILAGROSA		IRGC 44634			Philippines	Philippines	T	SER	XI-2
IRIS_313-11340	IRGC 135639	MINANOK::IRGC 44637-2		4112015	MINANOK		IRGC 44637			Philippines	Philippines	T	SER	GJ-trp
IRIS_313-11341	IRGC 128110	MINDANAO::IRGC 44642-2		4054950	MINDANAO		IRGC 44642			Philippines	Philippines	T	SER	XI-3
IRIS_313-11342	NA	PODAO::IRGC 44701-1			PODAO		IRGC 44701			Philippines	Philippines	T	SER	XI-adm
IRIS_313-11343	IRGC 132263	PURTOK (MALAGKIT)::IRGC 44707-2		4054949	PURTOK(MALAGKIT)		IRGC 44707			Philippines	Philippines	T	SER	XI-3
IRIS_313-11344	IRGC 128157	SAMON::IRGC 44735-2		4054948	SAMON		IRGC 44735			Philippines	Philippines	T	SER	XI-3
IRIS_313-11345	IRGC 127891	WAGWAG::IRGC 44802-1		4056112	WAGWAG		IRGC 44802			Philippines	Philippines	T	SER	XI-adm
IRIS_313-11346	IRGC 132371	WAGWAG PUTI::IRGC 44804-2		4112049	WAGWAG PUTI		IRGC 44804			Philippines	Philippines	T	SER	XI-1B
IRIS_313-11347	IRGC 127892	WAGWAG RAOIS::IRGC 44805-1		4056111	WAGWAG RAOIS		IRGC 44805			Philippines	Philippines	T	SER	XI-adm
IRIS_313-11348	IRGC 127192	AUS PADDY (RED)::IRGC 44978-1		4056110	AUS PADDY(RED)		IRGC 44978			India	India		SAC	cA (Aus)
IRIS_313-11349	IRGC 127980	BACHHAIKALMA::IRGC 45003-2		4054947	BACHHAIKALMA		IRGC 45003			India	India		SAC	XI-2
IRIS_313-11350	IRGC 127983	BAJAL::IRGC 45024-2		4054946	BAJAL		IRGC 45024			India	India		SAC	cB (Bas)
IRIS_313-11351	IRGC 127986	BANCHI::IRGC 45055-2		4054945	BANCHI		IRGC 45055			India	India		SAC	XI-2
IRIS_313-11352	IRGC 128004	BUCHI::IRGC 45237-2		4054944	BUCHI		IRGC 45237			India	India		SAC	cB (Bas)
IRIS_313-11353	IRGC 128013	CHILE BORO::IRGC 45297-2		4054943	CHILE BORO		IRGC 45297			India	India		SAC	cA (Aus)
IRIS_313-11354	IRGC 128008	CAC 75::IRGC 45352-2		4054942	CAC75		IRGC 45352			India	India		SAC	XI-2
IRIS_313-11355	IRGC 127286	CN 44-40-7::IRGC 45368-1		4056109	CN44-40-7		IRGC 45368			India	India		SAC	XI-adm
IRIS_313-11356	NA	CR 44-1::IRGC 45397-1			CR44-1		IRGC 45397			India	India	P	SAC	cB (Bas)
IRIS_313-11357	IRGC 128021	CR 579-1-3::IRGC 45443-2		4054941	CR579-1-3		IRGC 45443			India	India	P	SAC	XI-1B
IRIS_313-11358	IRGC 128023	DADKHANI::IRGC 45454-2		4054940	DADKHANI		IRGC 45454			India	India		SAC	XI-2
IRIS_313-11359	IRGC 128024	DAHARNAGRA::IRGC 45465-2		4054939	DAHARNAGRA		IRGC 45465			India	India		SAC	XI-2
IRIS_313-11360	IRGC 132342	JALADHI 1::IRGC 45858-2		4112014	JALADHI 1		IRGC 45858			India	India		SAC	cB (Bas)
IRIS_313-11361	IRGC 128067	KALIKALMA::IRGC 45996-2		4054938	KALIKALMA		IRGC 45996			India	India		SAC	XI-2
IRIS_313-11362	IRGC 128080	KEYA NUNIA::IRGC 46117-2		4054937	KEYA NUNIA		IRGC 46117			India	India		SAC	cB (Bas)
IRIS_313-11363	IRGC 128089	KHEJURTHUPI::IRGC 46137-2		4054936	KHEJURTHUPI		IRGC 46137			India	India		SAC	XI-2
IRIS_313-11364	IRGC 135761	KHIRPULI::IRGC 46143-3		4494482	KHIRPULI		IRGC 46143			India	India		SAC	XI-adm
IRIS_313-11365	IRGC 128095	LANJALI::IRGC 46236-2		4054935	LANJALI		IRGC 46236			India	India		SAC	XI-adm
IRIS_313-11367	IRGC 128103	MAKARANDASAIL::IRGC 46289-2		4054933	MAKARANDASAIL		IRGC 46289			India	India		SAC	XI-2
IRIS_313-11368	IRGC 128128	PANIKELASH::IRGC 46500-2		4054932	PANIKELASH		IRGC 46500			India	India		SAC	XI-2
IRIS_313-11369	IRGC 128146	RANACHANDRABHOG::IRGC 46567-2		4054931	RANACHANDRABHOG		IRGC 46567			India	India		SAC	XI-2
IRIS_313-11370	IRGC 132368	SACHI::IRGC 46612-2		4112048	SACHI		IRGC 46612			India	India		SAC	XI-2
IRIS_313-11371	IRGC 127788	SATHI::IRGC 46659-1		4056108	SATHI		IRGC 46659			India	India	P	SAC	cA (Aus)
IRIS_313-11372	IRGC 128173	SUFALDHULA::IRGC 46698-2		4054930	SUFALDHULA		IRGC 46698			India	India		SAC	XI-2
IRIS_313-11373	IRGC 128177	T 3::IRGC 46760-2		4054929	T 3		IRGC 46760			India	India		SAC	cB (Bas)
IRIS_313-11374	IRGC 127889	W 398::IRGC 46787-1		4056107	W 398		IRGC 46787			India	India		SAC	cA (Aus)
IRIS_313-11375	IRGC 128018	CODE NO 31225::IRGC 46865-2		4054928			IRGC 46865			India	India		SAC	cB (Bas)
IRIS_313-11376	IRGC 132312	TOS 7536::IRGC 46985-2		4054927			IRGC 46985			Cote d'Ivoire	Cote d'Ivoire		WAF	GJ-trp
IRIS_313-11377	IRGC 127119	AMARILLO::IRGC 47120-1		4056106	AMARILLO		IRGC 47120			Philippines	Philippines	T	SER	XI-adm
IRIS_313-11379	IRGC 127245	CADIDIT (GLUT)::IRGC 47161-1		4056105	CADIDIT(GLUT.)		IRGC 47161			Philippines	Philippines	T	SER	GJ-trp
IRIS_313-11380	IRGC 128253	CA ONG (WHITE)::IRGC 47174-1		4056104	CA-ONG(WHITE)		IRGC 47174			Philippines	Philippines	T	SER	GJ-trp
IRIS_313-11381	IRGC 132351	LINANGAN::IRGC 47255-2		4112047	LINANGAN		IRGC 47255			Philippines	Philippines	T	SER	XI-3
IRIS_313-11382	NA	HONDERAWALA::IRGC 47372-1			HONDERAWALA		IRGC 47372			Sri Lanka	Sri Lanka	T	IOC	XI-adm
IRIS_313-11383	IRGC 127274	CHIEM NGAN::IRGC 47488-1		4056103	CHIEM NGAN		IRGC 47488			Viet Nam	Viet Nam	T	SEA	XI-adm
IRIS_313-11384	IRGC 127275	CHIEM TONG NHAT 1::IRGC 47496-1		4056102	CHIEM TONG NHAT 1		IRGC 47496			Viet Nam	Viet Nam	T	SEA	XI-adm
IRIS_313-11385	IRGC 127442	IR 9747 SEL::IRGC 47695-1		4056101	IR 9747 SEL		IRGC 47695			Philippines	Philippines	I	SER-IRRI	XI-adm
IRIS_313-11386	IRGC 128083	KHAO DAWK MALI TIA::IRGC 47773-2		4054925	KHAO DAWK MALI TIA		IRGC 47773			Thailand	Thailand	T	SEA	XI-3
IRIS_313-11387	NA	SAHM RUANG NAK::IRGC 47818-1			SAHM RUANG NAK		IRGC 47818			Thailand	Thailand	T	SEA	XI-3
IRIS_313-11388	IRGC 132250	GLAM::IRGC 47978-2		4054924	GLAM		IRGC 47978			Thailand	Thailand	T	SEA	XI-3
IRIS_313-11389	NA	LEUANG PRA TAHN::IRGC 48292-2		4054923	LEUANG PRA TAHN		IRGC 48292			Thailand	Thailand	T	SEA	XI-3
IRIS_313-11390	IRGC 128114	NAH MOI::IRGC 48353-2		4054922	NAH MOI		IRGC 48353			Thailand	Thailand	T	SEA	XI-3
IRIS_313-11391	IRGC 132260	NIAW DAM::IRGC 48387-2		4054921	NIAW DAM		IRGC 48387			Thailand	Thailand	T	SEA	XI-3
IRIS_313-11392	IRGC 128156	SA MER::IRGC 48454-2		4054920	SA MER		IRGC 48454			Thailand	Thailand	T	SEA	XI-3
IRIS_313-11393	IRGC 132267	SAWNG RUANG::IRGC 48458-2		4054919	SAWNG RUANG		IRGC 48458			Thailand	Thailand	T	SEA	XI-3
IRIS_313-11394	IRGC 128057	INDO NO 13030::IRGC 48630-2		4054918			IRGC 48630			Indonesia	Indonesia	T	SER	XI-adm
IRIS_313-11395	IRGC 135755	INDO NO 13075::IRGC 48665-3		4494483			IRGC 48665			Indonesia	Indonesia	T	SER	XI-3
IRIS_313-11396	IRGC 128385	MAS::IRGC 48758-1		4056100	MAS		IRGC 48758			Indonesia	Indonesia	I	SER	GJ-trp
IRIS_313-11397	IRGC 132044	TAMBU::IRGC 48932-1		4056099	TAMBU		IRGC 48932			Indonesia	Indonesia	T	SER	GJ-trp
IRIS_313-11398	IRGC 128190	TODULI::IRGC 48942-2		4054917	TODULI		IRGC 48942			Indonesia	Indonesia	T	SER	XI-3
IRIS_313-11399	IRGC 128148	RAYDHAN 1::IRGC 49127-2		4054916	RAYDHAN 1		IRGC 49127			Bangladesh	Bangladesh	T	SAE	XI-adm
IRIS_313-11400	NA	ECHORSAIL::IRGC 49182-1			ECHORSAIL		IRGC 49182			Bangladesh	Bangladesh	T	SAE	XI-adm
IRIS_313-11401	IRGC 128113	MOTANGA::IRGC 49242-2		4054915	MOTANGA		IRGC 49242			Bangladesh	Bangladesh	T	SAE	cB (Bas)
IRIS_313-11402	IRGC 128174	SUITE JORA::IRGC 49257-2		4054914	SUITE JORA		IRGC 49257			Bangladesh	Bangladesh	T	SAE	XI-adm
IRIS_313-11403	IRGC 127923	AEB 368 RIP P TYPE ADT::IRGC 49359-2		4054913	AEB368 RIP P TYPE ADT		IRGC 49359			India	India		SAC	XI-adm
IRIS_313-11404	IRGC 127925	AMON 4::IRGC 49375-2		4054912	AMON 4		IRGC 49375			Bangladesh	Bangladesh		SAE	XI-2
IRIS_313-11405	IRGC 132238	APYO DAW GYI::IRGC 49386-2		4054911	APYO-DAW-GYI		IRGC 49386			Myanmar	Myanmar		SEA	XI-3
IRIS_313-11406	IRGC 127921	A 28-6::IRGC 49409-2		4054910	A 28-6		IRGC 49409			Myanmar	Myanmar		SEA	XI-3
IRIS_313-11407	IRGC 127989	BATCHA BHOG (SCENTED)::IRGC 49440-2		4054909	BATCHA BHOG(SCENTED)		IRGC 49440			India	India		SAC	XI-2
IRIS_313-11408	IRGC 128016	CHITRAKALI::IRGC 49524-2		4054908	CHITRAKALI		IRGC 49524			India	India		SAC	XI-2
IRIS_313-11409	IRGC 127289	CUTTACK 29::IRGC 49573-1		4056098	CUTTACK 29		IRGC 49573			India	India		SAC	XI-2
IRIS_313-11410	IRGC 132393	C 28-16::IRGC 49580-1		4056097	C 28-16		IRGC 49580			Myanmar	Myanmar	P	SEA	XI-adm
IRIS_313-11411	IRGC 127342	DONRADAO::IRGC 49604-1		4056096	DONRADAO		IRGC 49604			Brazil	Brazil		SAM	XI-2
IRIS_313-11413	IRGC 132420	KALAR KAR::IRGC 49737-2		4054907	KALAR KAR		IRGC 49737				India		SAC	cA (Aus)
IRIS_313-11414	IRGC 127495	KARUNJEERAGA SAMBA::IRGC 49774-1		4056095	KARUNJEERAGA SAMBA		IRGC 49774			India	India		SAC	XI-adm
IRIS_313-11415	NA	KAUSHI::IRGC 49789-1			KAUSHI		IRGC 49789			Nigeria	Nigeria		WAF	admix
IRIS_313-11416	IRGC 127529	KONAMANI::IRGC 49806-1		4056094	KONAMANI		IRGC 49806			India	India		SAC	XI-2
IRIS_313-11417	IRGC 132256	LAWANGAI::IRGC 49850-2		4054906	LAWANGAI		IRGC 49850			India	India		SAC	admix
IRIS_313-11418	IRGC 128106	MATALI::IRGC 49891-2		4054905	MATALI		IRGC 49891			India	India		SAC	XI-2
IRIS_313-11419	IRGC 136184	MUTHA SAMBA::IRGC 49924-2		4054904	MUTHA SAMBA		IRGC 49924			India	India		SAC	XI-adm
IRIS_313-11420	IRGC 128138	PISINI::IRGC 50035-2		4054903	PISINI		IRGC 50035			India	India		SAC	XI-2
IRIS_313-11421	IRGC 128196	TULASIBAS::IRGC 50192-2		4054902	TULASIBAS		IRGC 50192			India	India		SAC	XI-2
IRIS_313-11422	IRGC 127095	13946 (GUANG QIU 15)::IRGC 50320-1		4056093	13946(GUANG-QIU 15)		IRGC 50320			China	China	P	EAS	XI-1A
IRIS_313-11423	IRGC 127243	C 1016-1::IRGC 50368-1		4056092	C 1016-1		IRGC 50368			Philippines	Philippines	P	SER	XI-adm
IRIS_313-11424	IRGC 127807	SINAPLED::IRGC 50402-1		4056091	SINAPLED		IRGC 50402			Philippines	Philippines	T	SER	GJ-trp
IRIS_313-11425	IRGC 128003	BRANCO PRECOCE::IRGC 50441-2		4054901	BRANCO PRECOCE		IRGC 50441			Brazil	Brazil		SAM	admix
IRIS_313-11426	IRGC 128260	CHATAO::IRGC 50456-1		4056090	CHATAO		IRGC 50456			Brazil	Brazil	T	SAM	GJ-trp
IRIS_313-11427	IRGC 128295	GEM OU BRAZIL::IRGC 50470-1		4056089	GEM OU BRAZIL		IRGC 50470			Brazil	Brazil		SAM	GJ-trp
IRIS_313-11428	IRGC 128382	MARANHAO BRANCO::IRGC 50503-1		4056088	MARANHAO BRANCO		IRGC 50503			Brazil	Brazil		SAM	GJ-trp
IRIS_313-11429	IRGC 128388	MIUDO ROXO::IRGC 50517-1		4056087	MIUDO ROXO		IRGC 50517			Brazil	Brazil		SAM	GJ-trp
IRIS_313-11431	IRGC 127244	C 166-135::IRGC 50633-1		4056085	C 166-135		IRGC 50633			Philippines	Philippines	I	SER	XI-3
IRIS_313-11432	IRGC 127443	ISWAR KORA::IRGC 50674-1		4056084	ISWAR KORA		IRGC 50674			India	India		SAC	admix
IRIS_313-11433	IRGC 127635	MR 136-1::IRGC 50707-1		4056083	MR136-1		IRGC 50707			India	India	I	SAC	XI-1A
IRIS_313-11434	IRGC 127370	FORTUNA BLANCO (SAN MARCOS)::IRGC 50764-1		4056082	FORTUNA BLANCO(SAN MARCOS)		IRGC 50764			Colombia	Colombia	T	SAM	GJ-trp
IRIS_313-11435	IRGC 128392	MONMINEUPLEU::IRGC 50873-1		4056081	MONMINEUPLEU		IRGC 50873			Cote d'Ivoire	Cote d'Ivoire	T	WAF	GJ-trp
IRIS_313-11436	IRGC 127779	SAKAZELE (538)::IRGC 50880-1		4056080	SAKAZELE(538)		IRGC 50880			Cote d'Ivoire	Cote d'Ivoire	T	WAF	GJ-trp
IRIS_313-11437	IRGC 127246	CAMPECHE A 79::IRGC 51102-1		4056079	CAMPECHE A79		IRGC 51102			Mexico	Mexico	I	CAM	XI-1B
IRIS_313-11438	IRGC 127909	ZACATEPEC A 79::IRGC 51116-1		4056078	ZACATEPEC A79		IRGC 51116			Mexico	Mexico	I	CAM	XI-adm
IRIS_313-11439	IRGC 127680	NIRA PRIETO::IRGC 51145-1		4056077	NIRA PRIETO		IRGC 51145			Cuba	Cuba		CAM	GJ-trp
IRIS_313-11441	IRGC 128399	NALA::IRGC 51247-1		4056075	NALA		IRGC 51247			Philippines	Philippines	T	SER	GJ-trp
IRIS_313-11442	IRGC 132321	ARC 18502::IRGC 51749-2		4112046	ARC 18502		IRGC 51749			India	India	T	SAC	XI-adm
IRIS_313-11443	IRGC 127161	ARC 18533::IRGC 51756-1		4056074	ARC 18533		IRGC 51756			India	India	T	SAC	XI-adm
IRIS_313-11445	IRGC 127653	NCS 102::IRGC 51854-1		4056072	NCS102		IRGC 51854			India	India	T	SAC	XI-2
IRIS_313-11446	IRGC 127647	NAPDAI::IRGC 52009-1		4056071	NAPDAI		IRGC 52009			India	India	T	SAC	XI-2
IRIS_313-11447	IRGC 128492	TUNAGANNAPNANG::IRGC 52046-1		4056070	TUNAGANNAPNANG		IRGC 52046			India	India	T	SAC	XI-adm
IRIS_313-11448	IRGC 127209	BARAMANJ::IRGC 52067-1		4056069	BARAMANJ		IRGC 52067			India	India	T	SAC	XI-2
IRIS_313-11449	IRGC 127526	KODIA PHUL::IRGC 52168-1		4056068	KODIA PHUL		IRGC 52168			India	India	T	SAC	XI-adm
IRIS_313-11451	IRGC 128330	KALISAL::IRGC 52324-1		4056066	KALISAL		IRGC 52324			India	India	T	SAC	cB (Bas)
IRIS_313-11452	IRGC 127571	LOCAL BHAT::IRGC 52343-1		4056065	LOCAL BHAT		IRGC 52343			India	India	T	SAC	cA (Aus)
IRIS_313-11453	IRGC 127916	ZINYA KOLAMBA::IRGC 52402-1		4056064	ZINYA KOLAMBA		IRGC 52402			India	India	T	SAC	XI-2
IRIS_313-11454	IRGC 127211	BARI SUTAR::IRGC 52410-1		4056063	BARI SUTAR		IRGC 52410			India	India	T	SAC	cA (Aus)
IRIS_313-11455	IRGC 128268	CIPPI::IRGC 52415-1		4056062	CIPPI		IRGC 52415			India	India		SAC	cA (Aus)
IRIS_313-11456	IRGC 127528	KOLAMBA::IRGC 52456-1		4056061	KOLAMBA		IRGC 52456			India	India		SAC	cA (Aus)
IRIS_313-11458	IRGC 128333	KARAHANI::IRGC 52664-1		4056059	KARAHANI		IRGC 52664			India	India	T	SAC	cA (Aus)
IRIS_313-11460	IRGC 127792	SELHI::IRGC 52760-1		4056057	SELHI		IRGC 52760			India	India	T	SAC	XI-2
IRIS_313-11461	IRGC 127881	VAIKATHARYAN::IRGC 52805-1		4056056	VAIKATHARYAN		IRGC 52805			India	India	T	SAC	XI-2
IRIS_313-11462	IRGC 127780	SALSI::IRGC 52833-1		4056055	SALSI		IRGC 52833			India	India	T	SAC	cA (Aus)
IRIS_313-11463	IRGC 127499	KATSIYAM TABAO::IRGC 52855-1		4056054	KATSIYAM TABAO		IRGC 52855			Philippines	Philippines	T	SER	XI-adm
IRIS_313-11464	IRGC 128254	CARAWI::IRGC 52887-1		4056053	CARAWI		IRGC 52887			Philippines	Philippines	T	SER	GJ-trp
IRIS_313-11465	IRGC 128280	DINORADO::IRGC 52893-1		4056052	DINORADO		IRGC 52893			Philippines	Philippines	T	SER	GJ-trp
IRIS_313-11467	IRGC 128372	MACAPAGAL::IRGC 52927-1		4056050	MACAPAGAL		IRGC 52927			Philippines	Philippines	T	SER	XI-3
IRIS_313-11471	IRGC 132397	CULALANSI::IRGC 53109-1		4056047	CULALANSI		IRGC 53109			Philippines	Philippines	T	SER	XI-adm
IRIS_313-11472	NA	BANGBANG::IRGC 53131-1			BANGBANG		IRGC 53131			Philippines	Philippines	T	SER	XI-3
IRIS_313-11473	IRGC 132004	KINTOMAN (TOD DOY)::IRGC 53146-1		4056046	KINTOMAN(TOD-DOY)		IRGC 53146			Philippines	Philippines	T	SER	GJ-trp
IRIS_313-11476	IRGC 128329	KALIPINCH::IRGC 53271-1		4056043	KALIPINCH		IRGC 53271			India	India		SAC	cA (Aus)
IRIS_313-11477	IRGC 127489	KANPURI::IRGC 53278-1		4056042	KANPURI		IRGC 53278			India	India		SAC	cA (Aus)
IRIS_313-11478	IRGC 127572	LOCAL::IRGC 53300-1		4056041	LOCAL		IRGC 53300			India	India		SAC	XI-2
IRIS_313-11479	IRGC 127882	VANKALI::IRGC 53339-1		4056040	VANKALI		IRGC 53339			India	India		SAC	GJ-trp
IRIS_313-11480	IRGC 127742	PR 106::IRGC 53418-1		4056039	PR106		IRGC 53418			India	India	I	SAC	XI-1B
IRIS_313-11481	IRGC 127228	BINNAFUL::IRGC 53479-1		4056038	BINNAFUL		IRGC 53479			Bangladesh	Bangladesh	T	SAE	cA (Aus)
IRIS_313-11482	IRGC 127234	BONGEZA::IRGC 53483-1		4056037	BONGEZA		IRGC 53483			Bangladesh	Bangladesh	T	SAE	cA (Aus)
IRIS_313-11483	IRGC 128244	BOTESHSHORE::IRGC 53484-1		4056036	BOTESHSHORE		IRGC 53484			Bangladesh	Bangladesh	T	SAE	cA (Aus)
IRIS_313-11484	IRGC 127357	EJALI::IRGC 53500-1		4056035	EJALI		IRGC 53500			Bangladesh	Bangladesh	T	SAE	cA (Aus)
IRIS_313-11485	NA	RAMINAD (GERMAN)::IRGC 53058-1			RAMINAD(GERMAN)		IRGC 53058			Philippines	Philippines	T	SER	XI-3
IRIS_313-11486	IRGC 135757	KHAGRAI DIGHA::IRGC 53529-3		4494484	KHAGRAI DIGHA		IRGC 53529			Bangladesh	Bangladesh	T	SAE	admix
IRIS_313-11487	IRGC 128358	LALDIGHA::IRGC 53541-1		4056034	LALDIGHA		IRGC 53541			Bangladesh	Bangladesh	T	SAE	XI-2
IRIS_313-11489	IRGC 127482	KALU T 139::IRGC 53670-1		4056032	KALU T 139		IRGC 53670			India	India		SAC	cA (Aus)
IRIS_313-11490	IRGC 127160	ARC 15480::IRGC 53799-1		4056031	ARC 15480		IRGC 53799			India	India	T	SAC	XI-adm
IRIS_313-11491	IRGC 127230	BIR BAHADUR::IRGC 53889-1		4056030	BIR BAHADUR		IRGC 53889			India	India		SAC	XI-2
IRIS_313-11492	IRGC 127813	SIRHANTI::IRGC 53930-1		4056029	SIRHANTI		IRGC 53930			India	India		SAC	cA (Aus)
IRIS_313-11493	IRGC 127126	AR 133::IRGC 53942-1		4056028	AR 133		IRGC 53942			India	India	T	SAC	XI-adm
IRIS_313-11494	IRGC 128317	IC 25690::IRGC 53973-1		4056027	IC25690		IRGC 53973			India	India	T	SAC	GJ-sbtrp
IRIS_313-11495	IRGC 128217	ANENOE::IRGC 54140-1		4056026	ANENOE		IRGC 54140			Indonesia	Indonesia	T	SER	GJ-trp
IRIS_313-11496	IRGC 131969	BALU PRIA::IRGC 54158-1		4056025	BALU PRIA		IRGC 54158			Indonesia	Indonesia	T	SER	GJ-trp
IRIS_313-11497	IRGC 135630	PADI ARA::IRGC 54252-2		4054900	PADI ARA		IRGC 54252			Indonesia	Indonesia	T	SER	XI-2
IRIS_313-11498	IRGC 132023	PADI HEDENG (REKET HEDENG)::IRGC 54266-1		4056024	PADI HEDENG(REKET HEDENG)		IRGC 54266			Indonesia	Indonesia	T	SER	GJ-trp
IRIS_313-11499	IRGC 132024	PADI UDANG::IRGC 54295-1		4056023	PADI UDANG		IRGC 54295			Indonesia	Indonesia	T	SER	GJ-trp
IRIS_313-11500	IRGC 127816	SKK::IRGC 54356-1		4056022	SKK		IRGC 54356			Indonesia	Indonesia	T	SER	XI-2
IRIS_313-11505	IRGC 127469	K 1074::IRGC 55017-1		4056019	K 1074		IRGC 55017			India	India	T	SAC	XI-2
IRIS_313-11506	IRGC 127470	K 15591-4::IRGC 55043-1		4056018	K 15591-4		IRGC 55043			India	India	T	SAC	XI-adm
IRIS_313-11507	IRGC 127870	TV 30::IRGC 55221-1		4056017	TV30		IRGC 55221			Viet Nam	Viet Nam	I	SEA	XI-1B
IRIS_313-11508	IRGC 127722	PAWNG AEW 1::IRGC 55263-1		4056016	PAWNG AEW 1		IRGC 55263			Thailand	Thailand	T	SEA	XI-3
IRIS_313-11509	IRGC 132035	PRADOO DAENG::IRGC 55265-1		4056015	PRADOO DAENG		IRGC 55265			Thailand	Thailand	T	SEA	XI-3
IRIS_313-11510	IRGC 127102	A 69-1::IRGC 55305-1		4056014	A 69-1		IRGC 55305			Sri Lanka	Sri Lanka	P	IOC	XI-adm
IRIS_313-11511	IRGC 127890	WAGASAN (RED)::IRGC 55404-1		4056013	WAGASAN(RED)		IRGC 55404			Philippines	Philippines	T	SER	GJ-trp
IRIS_313-11512	IRGC 127693	OYAK PAKANG::IRGC 55422-1		4056012	OYAK PAKANG		IRGC 55422			Philippines	Philippines	T	SER	XI-adm
IRIS_313-11513	IRGC 127269	CHATO::IRGC 55825-1		4056011	CHATO		IRGC 55825			Ecuador	Ecuador		SAM	XI-1B
IRIS_313-11515	IRGC 127231	BKN BR 1031-78-5-4::IRGC 55927-1		4056009	BKN-BR-1031-78-5-4		IRGC 55927				Thailand	I	SEA	XI-adm
IRIS_313-11516	IRGC 127437	IR 3839-1::IRGC 55946-1		4056008	IR 3839-1		IRGC 55946			Philippines	Philippines	I	SER-IRRI	XI-adm
IRIS_313-11517	IRGC 127438	IR 4432-28-5::IRGC 55952-1		4056007	IR 4432-28-5		IRGC 55952			Philippines	Philippines	I	SER-IRRI	XI-1B
IRIS_313-11521	IRGC 127847	TAN NONG::IRGC 56126-1		4056005	TAN NONG		IRGC 56126			Viet Nam	Viet Nam	T	SEA	XI-adm
IRIS_313-11522	IRGC 128505	XINTUAN HEI GU::IRGC 56159-1		4056004	XINTUAN HEI GU		IRGC 56159			China	China		EAS	GJ-adm
IRIS_313-11523	IRGC 127106	ADIALLO::IRGC 56264-1		4056003	ADIALLO		IRGC 56264			Senegal	Senegal	T	WAF	XI-adm
IRIS_313-11524	IRGC 132405	KOUINONEPOU::IRGC 56663-1		4056002	KOUINONEPOU		IRGC 56663			Cote d'Ivoire	Cote d'Ivoire	T	WAF	GJ-trp
IRIS_313-11525	IRGC 127319	DIAMBARANG::IRGC 56726-1		4056001	DIAMBARANG		IRGC 56726			Guinea-Bissau	Guinea-Bissau	T	WAF	XI-3
IRIS_313-11526	IRGC 128292	FOSSA (GBE)::IRGC 56767-1		4056000	FOSSA(GBE)		IRGC 56767			Cote d'Ivoire	Cote d'Ivoire	T	WAF	GJ-trp
IRIS_313-11527	IRGC 128302	GOLO::IRGC 56856-1		4055999	GOLO		IRGC 56856			Cote d'Ivoire	Cote d'Ivoire	T	WAF	GJ-trp
IRIS_313-11528	IRGC 127917	ZO::IRGC 56914-1		4055998	ZO		IRGC 56914			Cote d'Ivoire	Cote d'Ivoire	T	WAF	XI-3
IRIS_313-11530	IRGC 131993	JAO KHAO::IRGC 57046-1		4055997	JAO KHAO		IRGC 57046			Thailand	Thailand	T	SEA	XI-3
IRIS_313-11532	IRGC 132016	MARIA GAKIT::IRGC 57070-1		4055995	MARIA GAKIT		IRGC 57070			Philippines	Philippines	T	SER	GJ-trp
IRIS_313-11534	NA	NAHNG KHAO BOW::IRGC 57377-1			NAHNG KHAO BOW		IRGC 57377			Thailand	Thailand	T	SEA	XI-3
IRIS_313-11535	IRGC 132288	PAH DI MI RAHK::IRGC 57398-1		4055993	PAH DI MI RAHK		IRGC 57398			Thailand	Thailand		SEA	XI-3
IRIS_313-11536	IRGC 128502	WIR 2091::IRGC 57536-1		4055992			IRGC 57536			Georgia	Georgia		EUR	GJ-tmp
IRIS_313-11537	IRGC 127446	J 6 IR 438 (WC 694)::IRGC 57599-1		4055991	J 6 IR438(WC694)		IRGC 57599			Philippines	Philippines	I	SER	GJ-trp
IRIS_313-11538	IRGC 127447	J 6 IR 520 (WC 693)::IRGC 57600-1		4055990	J 6 IR520(WC693)		IRGC 57600			Philippines	Philippines	I	SER	XI-1B
IRIS_313-11539	IRGC 128475	SP 6 (WC 836)::IRGC 57602-1		4055989	SP6(WC836)		IRGC 57602				Unites States of America	I	NAM	GJ-trp
IRIS_313-11540	IRGC 128428	PATIE ROUGE::IRGC 57686-1		4055988	PATIE ROUGE		IRGC 57686			Guinea	Guinea	T	WAF	GJ-trp
IRIS_313-11541	IRGC 127410	HOE PHAR THAE::IRGC 57907-1		4055987	HOE PHAR THAE		IRGC 57907			Myanmar	Myanmar		SEA	XI-adm
IRIS_313-11542	IRGC 132402	KHAO KUM PAR::IRGC 57966-1		4055986	KHAO KUM PAR		IRGC 57966			Myanmar	Myanmar		SEA	admix
IRIS_313-11543	IRGC 127537	KYUN TAW SEIN::IRGC 58072-1		4055985	KYUN TAW SEIN		IRGC 58072			Myanmar	Myanmar		SEA	XI-3
IRIS_313-11544	IRGC 135570	LINPAN CHAW::IRGC 58087-1		4055984	LINPAN CHAW		IRGC 58087			Myanmar	Myanmar		SEA	XI-adm
IRIS_313-11545	IRGC 127628	MOE GAUNG PYU::IRGC 58120-1		4055983	MOE GAUNG PYU		IRGC 58120			Myanmar	Myanmar		SEA	XI-adm
IRIS_313-11546	IRGC 127672	NGA CHAN HMWE::IRGC 58146-1		4055982	NGA CHAN HMWE		IRGC 58146			Myanmar	Myanmar		SEA	XI-adm
IRIS_313-11547	IRGC 135580	SHWE SABA::IRGC 58206-1		4055981	SHWE SABA		IRGC 58206			Myanmar	Myanmar		SEA	XI-adm
IRIS_313-11548	IRGC 127850	TAUNG LWIN::IRGC 58222-1		4055980	TAUNG LWIN		IRGC 58222			Myanmar	Myanmar		SEA	XI-adm
IRIS_313-11549	IRGC 128483	TAUNGYA SABA::IRGC 58226-1		4055979	TAUNGYA SABA		IRGC 58226			Myanmar	Myanmar		SEA	XI-adm
IRIS_313-11551	IRGC 135566	FELEGBASEH::IRGC 58443-1		4055978	FELEGBASEH		IRGC 58443			Sierra Leone	Sierra Leone	T	WAF	XI-3
IRIS_313-11554	IRGC 132291	PA RABICHINA::IRGC 58609-1		4055976	PA RABICHINA		IRGC 58609			Sierra Leone	Sierra Leone	T	WAF	XI-3
IRIS_313-11555	IRGC 135578	PA WOON::IRGC 58656-1		4055975	PA WOON		IRGC 58656			Sierra Leone	Sierra Leone	T	WAF	XI-adm
IRIS_313-11556	IRGC 132051	TUBMAN::IRGC 58682-1		4055974	TUBMAN		IRGC 58682			Sierra Leone	Sierra Leone	T	WAF	XI-3
IRIS_313-11557	IRGC 127390	GORIA::IRGC 58736-1		4055973	GORIA		IRGC 58736			Bangladesh	Bangladesh	T	SAE	cA (Aus)
IRIS_313-11558	IRGC 127684	NULI::IRGC 58824-1		4055972	NULI		IRGC 58824			Bangladesh	Bangladesh	T	SAE	XI-2
IRIS_313-11561	IRGC 128238	BANGLA::IRGC 58876-1		4055969	BANGLA		IRGC 58876			Nepal	Nepal	T	SAC	XI-2
IRIS_313-11563	IRGC 127227	BIJULI BATI::IRGC 58917-1		4055968	BIJULI BATI		IRGC 58917			Nepal	Nepal	T	SAC	XI-2
IRIS_313-11564	IRGC 127400	HALIDA::IRGC 59005-1		4055967	HALIDA		IRGC 59005			Nepal	Nepal	T	SAC	cB (Bas)
IRIS_313-11565	IRGC 127536	KUSUM KATIKI::IRGC 59099-1		4055966	KUSUM KATIKI		IRGC 59099			Nepal	Nepal	T	SAC	XI-2
IRIS_313-11566	NA	MOONOR::IRGC 59136-1			MOONOR		IRGC 59136			Nepal	Nepal	T	SAC	XI-2
IRIS_313-11567	IRGC 127766	RATO BASMATI::IRGC 59205-1		4055965	RATO BASMATI		IRGC 59205			Nepal	Nepal	T	SAC	cB (Bas)
IRIS_313-11568	IRGC 127789	SATHIYA::IRGC 59225-1		4055964	SATHIYA		IRGC 59225			Nepal	Nepal	T	SAC	XI-1A
IRIS_313-11570	IRGC 127383	GENG 77-4::IRGC 59321-1		4055962	GENG 77-4		IRGC 59321			China	China	P	EAS	XI-adm
IRIS_313-11571	IRGC 128235	BAI MANG AI ZHONG::IRGC 59408-1		4055961	BAI MANG AI ZHONG		IRGC 59408			China	China		EAS	GJ-tmp
IRIS_313-11572	IRGC 127201	BAI MI TIE QIU::IRGC 59414-1		4055960	BAI MI TIE QIU		IRGC 59414			China	China		EAS	XI-1A
IRIS_313-11573	IRGC 127379	GAO LIANG ZAO::IRGC 59563-1		4055959	GAO LIANG ZAO		IRGC 59563			China	China		EAS	XI-adm
IRIS_313-11574	IRGC 128307	HEI TOU HONG::IRGC 59595-1		4055958	HEI TOU HONG		IRGC 59595			China	China		EAS	GJ-tmp
IRIS_313-11575	IRGC 127415	HONG PI NUO::IRGC 59638-1		4055957	HONG PI NUO		IRGC 59638			China	China		EAS	GJ-tmp
IRIS_313-11576	IRGC 127459	JIANG HUI DAO::IRGC 59688-1		4055956	JIANG HUI DAO		IRGC 59688			China	China		EAS	XI-adm
IRIS_313-11577	IRGC 127551	LANG QIAN CHE::IRGC 59730-1		4055955	LANG QIAN CHE		IRGC 59730			China	China		EAS	XI-1A
IRIS_313-11578	IRGC 128370	LUAN DAO::IRGC 59762-1		4055954	LUAN DAO		IRGC 59762			China	China		EAS	GJ-tmp
IRIS_313-11579	IRGC 127797	SHAN GU::IRGC 59870-1		4055953	SHAN GU		IRGC 59870			China	China		EAS	XI-1A
IRIS_313-11580	IRGC 127840	TAI ZHOU XIAN::IRGC 59912-1		4055952	TAI ZHOU XIAN		IRGC 59912			China	China		EAS	XI-adm
IRIS_313-11582	IRGC 128499	WAN GENG BAI DAO TOU::IRGC 59948-1		4055950	WAN GENG BAI DAO TOU		IRGC 59948			China	China		EAS	GJ-tmp
IRIS_313-11584	IRGC 128508	YI SUI QI::IRGC 60088-1		4055948	YI SUI QI		IRGC 60088			China	China		EAS	GJ-tmp
IRIS_313-11585	IRGC 127104	ACC 1286::IRGC 60116-1		4055947			IRGC 60116			China	China	I	EAS	XI-1A
IRIS_313-11586	IRGC 132313	36037-1::IRGC 60177-2		4112013	36037-1		IRGC 60177			China	China	I	EAS	GJ-tmp
IRIS_313-11588	IRGC 127636	MR 69::IRGC 60188-1		4055945	MR69		IRGC 60188			Malaysia	Malaysia	I	SER	XI-3
IRIS_313-11591	IRGC 132293	PULUT MERAH 2::IRGC 60427-1		4055942	PULUT MERAH 2		IRGC 60427			Malaysia	Malaysia		SER	admix
IRIS_313-11594	IRGC 127259	CHAN THANH HOA::IRGC 60647-1		4055939	CHAN THANH HOA		IRGC 60647			Viet Nam	Viet Nam	T	SEA	XI-adm
IRIS_313-11595	IRGC 128213	AMAKOYALI::IRGC 60878-1		4055938	AMAKOYALI		IRGC 60878			India	India		SAC	cA (Aus)
IRIS_313-11596	IRGC 127221	BHAINSA MUNDARIYA::IRGC 60893-1		4055937	BHAINSA MUNDARIYA		IRGC 60893			India	India		SAC	XI-adm
IRIS_313-11597	IRGC 127222	BHATA PYAGI::IRGC 60895-1		4055936	BHATA PYAGI		IRGC 60895			India	India		SAC	XI-2
IRIS_313-11598	IRGC 127387	GODADANI::IRGC 60944-1		4055935	GODADANI		IRGC 60944			India	India		SAC	admix
IRIS_313-11599	IRGC 127468	JUGRAY::IRGC 60960-1		4055934	JUGRAY		IRGC 60960			India	India		SAC	XI-2
IRIS_313-11600	IRGC 128353	KOTODESHI::IRGC 60982-1		4055933	KOTODESHI		IRGC 60982			India	India		SAC	XI-2
IRIS_313-11602	IRGC 127597	MALCHI::IRGC 61004-1		4055931	MALCHI		IRGC 61004			India	India		SAC	cA (Aus)
IRIS_313-11603	IRGC 128425	PANDRI PAREWA::IRGC 61030-1		4055930	PANDRI PAREWA		IRGC 61030			India	India		SAC	cA (Aus)
IRIS_313-11604	IRGC 127829	SUGARKAND::IRGC 61059-1		4055929	SUGARKAND		IRGC 61059			India	India		SAC	cA (Aus)
IRIS_313-11606	IRGC 127233	BOKDEL::IRGC 61085-1		4055927	BOKDEL		IRGC 61085			India	India		SAC	XI-2
IRIS_313-11607	IRGC 127411	HOLDIGANTHI::IRGC 61105-1		4055926	HOLDIGANTHI		IRGC 61105			India	India		SAC	XI-2
IRIS_313-11608	NA	KHAO BAWNG::IRGC 61260-1			KHAO BAWNG		IRGC 61260			Thailand	Thailand	T	SEA	XI-3
IRIS_313-11609	IRGC 127587	MAE HAWM::IRGC 61283-1		4055925	MAE HAWM		IRGC 61283			Thailand	Thailand	T	SEA	XI-3
IRIS_313-11610	NA	WUA PAN LAK::IRGC 61357-1			WUA PAN LAK		IRGC 61357			Thailand	Thailand	T	SEA	XI-3
IRIS_313-11611	IRGC 127898	YAH YAW::IRGC 61359-1		4055924	YAH YAW		IRGC 61359			Thailand	Thailand	T	SEA	GJ-trp
IRIS_313-11615	IRGC 132408	MANARE (PHOM)::IRGC 61437-1		4055921	MANARE(PHOM)		IRGC 61437			Guinea	Guinea	T	WAF	XI-3
IRIS_313-11616	IRGC 127878	UPRH 31::IRGC 61503-1		4055920	UPRH31		IRGC 61503			India	India	T	SAC	admix
IRIS_313-11617	IRGC 128495	UPRH 33::IRGC 61505-1		4055919	UPRH33		IRGC 61505			India	India	T	SAC	cA (Aus)
IRIS_313-11618	IRGC 127879	UPRH 58::IRGC 61525-1		4055918	UPRH58		IRGC 61525			India	India	T	SAC	cA (Aus)
IRIS_313-11619	IRGC 127875	UPRH 166::IRGC 61615-1		4055917	UPRH166		IRGC 61615			India	India	T	SAC	cA (Aus)
IRIS_313-11620	IRGC 127876	UPRH 197::IRGC 61641-1		4055916	UPRH197		IRGC 61641			India	India	T	SAC	cA (Aus)
IRIS_313-11621	IRGC 127877	UPRH 265::IRGC 61689-1		4055915	UPRH265		IRGC 61689			India	India	T	SAC	XI-adm
IRIS_313-11622	IRGC 127467	JUAN YE LAI::IRGC 61825-1		4055914	JUAN YE LAI		IRGC 61825			China	China		EAS	XI-1A
IRIS_313-11623	IRGC 128332	KAO SONG HAI::IRGC 61827-1		4055913	KAO SONG HAI		IRGC 61827			China	China		EAS	GJ-sbtrp
IRIS_313-11624	IRGC 127122	ANADI WHITE::IRGC 61897-1		4055912	ANADI WHITE		IRGC 61897			Nepal	Nepal	T	SAC	XI-1A
IRIS_313-11625	IRGC 127281	CHOBO::IRGC 61930-1		4055911	CHOBO		IRGC 61930			Nepal	Nepal	T	SAC	cB (Bas)
IRIS_313-11626	IRGC 127395	GUDURA::IRGC 61955-1		4055910	GUDURA		IRGC 61955			Nepal	Nepal	T	SAC	cB (Bas)
IRIS_313-11627	IRGC 127448	JADO::IRGC 61966-1		4055909	JADO		IRGC 61966			Nepal	Nepal	T	SAC	cB (Bas)
IRIS_313-11628	IRGC 127494	KARISHNABELI::IRGC 61979-1		4055908	KARISHNABELI		IRGC 61979			Nepal	Nepal	T	SAC	admix
IRIS_313-11629	IRGC 127554	LATIJHABAR::IRGC 61991-1		4055907	LATIJHABAR		IRGC 61991			Nepal	Nepal	T	SAC	cA (Aus)
IRIS_313-11630	IRGC 127737	POHHERLIMASION::IRGC 62025-1		4055906	POHHERLIMASION		IRGC 62025			Nepal	Nepal	T	SAC	cB (Bas)
IRIS_313-11632	IRGC 128466	SETO JHINUWA::IRGC 62043-1		4055904	SETO JHINUWA		IRGC 62043			Nepal	Nepal	T	SAC	cB (Bas)
IRIS_313-11635	IRGC 128294	GAM PERNG::IRGC 62135-1		4055901	GAM PERNG		IRGC 62135			Thailand	Thailand	T	SEA	XI-3
IRIS_313-11636	IRGC 127654	NCS 271 A::IRGC 62216-1		4055900	NCS271 A		IRGC 62216			India	India		SAC	cA (Aus)
IRIS_313-11638	IRGC 127656	NCS 331::IRGC 62247-1		4055898	NCS331		IRGC 62247			India	India		SAC	XI-2
IRIS_313-11639	IRGC 127657	NCS 349::IRGC 62257-1		4055897	NCS349		IRGC 62257			India	India		SAC	XI-adm
IRIS_313-11640	IRGC 127658	NCS 458::IRGC 62290-1		4055896	NCS458		IRGC 62290			India	India		SAC	XI-2
IRIS_313-11641	IRGC 127659	NCS 477::IRGC 62299-1		4055895	NCS477		IRGC 62299			India	India		SAC	XI-2
IRIS_313-11642	IRGC 127661	NCS 599::IRGC 62373-1		4055894	NCS599		IRGC 62373			India	India		SAC	XI-2
IRIS_313-11643	IRGC 127662	NCS 603 B::IRGC 62377-1		4055893	NCS603 B		IRGC 62377			India	India		SAC	XI-1B
IRIS_313-11644	IRGC 127663	NCS 745::IRGC 62466-1		4055892	NCS745		IRGC 62466			India	India		SAC	XI-2
IRIS_313-11645	IRGC 127664	NCS 766::IRGC 62478-1		4055891	NCS766		IRGC 62478			India	India		SAC	XI-2
IRIS_313-11646	IRGC 127665	NCS 771 A::IRGC 62483-1		4055890	NCS771 A		IRGC 62483			India	India		SAC	XI-2
IRIS_313-11647	IRGC 127666	NCS 809 A::IRGC 62502-1		4055889	NCS809 A		IRGC 62502			India	India		SAC	XI-2
IRIS_313-11648	IRGC 127667	NCS 830::IRGC 62518-1		4055888	NCS830		IRGC 62518			India	India		SAC	XI-2
IRIS_313-11650	IRGC 127668	NCS 901 A::IRGC 62568-1		4055887	NCS901 A		IRGC 62568			India	India		SAC	XI-2
IRIS_313-11651	IRGC 128291	FEI ZHAO 12::IRGC 62683-1		4055886	FEI ZHAO 12		IRGC 62683			China	China		EAS	GJ-tmp
IRIS_313-11652	IRGC 128303	GONG SHE 9::IRGC 62693-1		4055885	GONG SHE 9		IRGC 62693			China	China		EAS	GJ-tmp
IRIS_313-11653	IRGC 128384	MA SHE 8::IRGC 62750-1		4055884	MA SHE 8		IRGC 62750			China	China		EAS	GJ-tmp
IRIS_313-11654	IRGC 128434	PL 3165::IRGC 62827-1		4055883	PL 3165		IRGC 62827			China	China		EAS	GJ-tmp
IRIS_313-11655	IRGC 127815	SI WAN 14::IRGC 63019-1		4055882	SI WAN 14		IRGC 63019			China	China		EAS	GJ-tmp
IRIS_313-11656	IRGC 127196	B 3913 B 16-20 ST 28::IRGC 63099-1		4055881	B 3913 B 16-20 ST 28		IRGC 63099			Indonesia	Indonesia	I	SER	XI-adm
IRIS_313-11657	NA	EX WUKARI (WILD)::IRGC 63214-1			EX WUKARI(WILD)		IRGC 63214			Nigeria	Nigeria		WAF	XI-2
IRIS_313-11658	IRGC 128381	MANYALOJOPOIHUN::IRGC 63350-1		4055880	MANYALOJOPOIHUN		IRGC 63350			Sierra Leone	Sierra Leone	T	WAF	GJ-trp
IRIS_313-11659	IRGC 132047	TOBOHUN::IRGC 63433-1		4055879	TOBOHUN		IRGC 63433			Sierra Leone	Sierra Leone	T	WAF	GJ-trp
IRIS_313-11660	IRGC 128503	WULE DASIMA::IRGC 63450-1		4055878	WULE DASIMA		IRGC 63450			Liberia	Liberia	T	WAF	GJ-trp
IRIS_313-11661	IRGC 131960	91-382::IRGC 63464-1		4055877	91-382		IRGC 63464			Bhutan	Bhutan	T	SAE	GJ-tmp
IRIS_313-11663	IRGC 128383	MARHARORA::IRGC 63511-1		4055875	MARHARORA		IRGC 63511			Zimbabwe	Zimbabwe	T	EAF	admix
IRIS_313-11664	IRGC 127288	CUN GU NUO::IRGC 63576-1		4055874	CUN GU NUO		IRGC 63576			China	China		EAS	XI-adm
IRIS_313-11665	IRGC 127464	JIN HUA 258::IRGC 63670-1		4055873	JIN HUA 258		IRGC 63670			China	China		EAS	XI-1A
IRIS_313-11666	IRGC 127573	LONG GE 33::IRGC 63705-1		4055872	LONG GE 33		IRGC 63705			China	China		EAS	XI-adm
IRIS_313-11667	IRGC 127580	LUO AI ZAO 3::IRGC 63730-1		4055871	LUO AI ZAO 3		IRGC 63730			China	China		EAS	XI-1A
IRIS_313-11668	IRGC 127771	RONG DAO 4::IRGC 63820-1		4055870	RONG DAO 4		IRGC 63820			China	China		EAS	XI-1A
IRIS_313-11669	IRGC 131986	F 478::IRGC 63882-1		4055869			IRGC 63882			China	China	I	EAS	XI-adm
IRIS_313-11671	IRGC 127313	DERAWA::IRGC 64106-1		4055867	DERAWA		IRGC 64106			Nepal	Nepal	T	SAC	XI-2
IRIS_313-11672	IRGC 128445	RAI MANULA::IRGC 64138-1		4055866	RAI MANULA		IRGC 64138			Nepal	Nepal	T	SAC	GJ-tmp
IRIS_313-11673	IRGC 128248	BURI BURING::IRGC 64174-1		4055865	BURI-BURING		IRGC 64174			Philippines	Philippines	T	SER	GJ-trp
IRIS_313-11674	IRGC 131971	BEUA KAE::IRGC 64221-1		4055864	BEUA KAE		IRGC 64221			Thailand	Thailand	T	SEA	XI-3
IRIS_313-11676	IRGC 127359	E MOOM::IRGC 64291-1		4055862	E-MOOM		IRGC 64291			Thailand	Thailand	T	SEA	XI-3
IRIS_313-11677	IRGC 128286	E NAWN KHAO::IRGC 64293-1		4055861	E-NAWN KHAO		IRGC 64293			Thailand	Thailand	T	SEA	XI-3
IRIS_313-11678	IRGC 127360	E PLUAK::IRGC 64297-1		4055860	E-PLUAK		IRGC 64297			Thailand	Thailand	T	SEA	XI-3
IRIS_313-11679	IRGC 127380	GASET BOW::IRGC 64316-1		4055859	GASET BOW		IRGC 64316			Thailand	Thailand	T	SEA	XI-3
IRIS_313-11680	IRGC 132346	KHAO BUN MI::IRGC 64366-2		4112043	KHAO BUN MI		IRGC 64366			Thailand	Thailand	T	SEA	XI-3
IRIS_313-11681	IRGC 132426	KHAO' PAWM::IRGC 64416-2		4111995	KHAO' PAWM		IRGC 64416			Thailand	Thailand	T	SEA	XI-3
IRIS_313-11682	IRGC 127588	MA EUE::IRGC 64502-1		4055858	MA EUE		IRGC 64502			Thailand	Thailand	T	SEA	XI-3
IRIS_313-11683	IRGC 127677	NIAW KHIAW NGOO::IRGC 64563-1		4055857	NIAW KHIAW NGOO		IRGC 64563			Thailand	Thailand	T	SEA	XI-3
IRIS_313-11684	IRGC 132021	OB CHUEY::IRGC 64568-1		4055856	OB CHUEY		IRGC 64568			Thailand	Thailand	T	SEA	XI-3
IRIS_313-11685	IRGC 127735	PLAWNG SAENG::IRGC 64595-1		4055855	PLAWNG SAENG		IRGC 64595			Thailand	Thailand	T	SEA	XI-3
IRIS_313-11686	IRGC 132366	QUAHNG LUANG::IRGC 64609-2		4112042	QUAHNG LUANG		IRGC 64609			Thailand	Thailand	T	SEA	XI-3
IRIS_313-11687	IRGC 132297	SA GAE::IRGC 64613-1		4055854	SA GAE		IRGC 64613			Thailand	Thailand	T	SEA	XI-3
IRIS_313-11688	IRGC 135581	SIA MOO::IRGC 64629-1		4055853	SIA MOO		IRGC 64629			Thailand	Thailand	T	SEA	XI-3
IRIS_313-11689	IRGC 128275	DECHANGBYEO::IRGC 64858-1		4055852	DECHANGBYEO		IRGC 64858			Korea, Republic of	Korea, Republic of		EAR	GJ-tmp
IRIS_313-11690	IRGC 132005	KOCHUM::IRGC 64906-1		4055851	KOCHUM		IRGC 64906			Bhutan	Bhutan	T	SAE	admix
IRIS_313-11691	IRGC 128467	SHANGYIPA::IRGC 64928-1		4055850	SHANGYIPA		IRGC 64928			Bhutan	Bhutan	T	SAE	GJ-sbtrp
IRIS_313-11692	IRGC 127273	CHIAYI WU-K'O::IRGC 64974-1		4055849	CHIAYI-WU-K'O		IRGC 64974			Taiwan	Taiwan	T	EAR	XI-1A
IRIS_313-11693	IRGC 127278	CHING CH'UNG::IRGC 65002-1		4055848	CHING-CH'UNG		IRGC 65002			Taiwan	Taiwan	T	EAR	XI-adm
IRIS_313-11694	IRGC 127279	CHING LIU::IRGC 65018-1		4055847	CHING-LIU		IRGC 65018			Taiwan	Taiwan	T	EAR	XI-adm
IRIS_313-11695	IRGC 127421	HSIN-T'AO YUAN CHING YU::IRGC 65074-1		4055846	HSIN-T'AO-YUAN-CHING-YU		IRGC 65074			Taiwan	Taiwan	T	EAR	XI-1A
IRIS_313-11698	IRGC 128479	TAIPEI 167::IRGC 65371-1		4055843	TAIPEI 167		IRGC 65371			Taiwan	Taiwan	I	EAR	cB (Bas)
IRIS_313-11700	IRGC 127306	DAW NOK KAEN::IRGC 65548-1		4055841	DAW NOK KAEN		IRGC 65548			Thailand	Thailand	T	SEA	XI-3
IRIS_313-11702	IRGC 127285	CN 1067::IRGC 65680-1		4055839	CN1067		IRGC 65680			United States of America	United States of America	I	NAM	GJ-tmp
IRIS_313-11704	NA	BAHN DAENG::IRGC 65771-1			BAHN DAENG		IRGC 65771			Thailand	Thailand	T	SEA	XI-3
IRIS_313-11705	IRGC 127303	DAWK PUD KHAO::IRGC 65808-1		4055837	DAWK PUD KHAO		IRGC 65808			Thailand	Thailand	T	SEA	XI-3
IRIS_313-11706	IRGC 132001	KHAO' NOK 4::IRGC 65932-1		4055836	KHAO' NOK-4		IRGC 65932			Thailand	Thailand	T	SEA	XI-3
IRIS_313-11707	IRGC 132403	KHAO SAHKORN::IRGC 65948-1		4055835	KHAO SAHKORN		IRGC 65948			Thailand	Thailand	T	SEA	XI-3
IRIS_313-11708	IRGC 127518	KHAO YAI GUANG::IRGC 65972-1		4055834	KHAO YAI GUANG		IRGC 65972			Thailand	Thailand	T	SEA	XI-3
IRIS_313-11709	IRGC 132010	LEUANG KHAJAWN::IRGC 66014-1		4055833	LEUANG KHAJAWN		IRGC 66014			Thailand	Thailand	T	SEA	XI-3
IRIS_313-11710	IRGC 134992	LEUANG MAI::IRGC 66019-2		4054893	LEUANG MAI		IRGC 66019			Thailand	Thailand	T	SEA	XI-3
IRIS_313-11711	IRGC 132295	RAI MAHK MEUANG::IRGC 66154-1		4055832	RAI MAHK MEUANG		IRGC 66154			Thailand	Thailand	T	SEA	XI-3
IRIS_313-11712	IRGC 127389	GORA DHAN 2::IRGC 66269-1		4055831	GORA DHAN 2		IRGC 66269			India	India		SAC	cA (Aus)
IRIS_313-11713	IRGC 127445	ITA 245::IRGC 66288-1		4055830	ITA 245		IRGC 66288			Nigeria	Nigeria	P	WAF	XI-3
IRIS_313-11714	IRGC 127256	CHAMPION::IRGC 66327-1		4055829	CHAMPION		IRGC 66327			Guyana	Guyana		SAM	XI-adm
IRIS_313-11716	IRGC 127822	SOSSOKA::IRGC 66478-1		4055828	SOSSOKA		IRGC 66478			Guinea	Guinea	T	WAF	XI-3
IRIS_313-11717	IRGC 127450	JATI MANI::IRGC 66565-1		4055827	JATI MANI		IRGC 66565			Indonesia	Indonesia	T	SER	XI-adm
IRIS_313-11719	IRGC 127304	DAWK PUT::IRGC 66699-1		4055826	DAWK PUT		IRGC 66699			Thailand	Thailand		SEA	XI-3
IRIS_313-11720	IRGC 127302	DAW 85::IRGC 66704-1		4055825	DAW 85		IRGC 66704			Thailand	Thailand		SEA	XI-3
IRIS_313-11721	IRGC 127372	GAEW DAENG::IRGC 66707-1		4055824	GAEW DAENG		IRGC 66707			Thailand	Thailand		SEA	XI-3
IRIS_313-11722	IRGC 128327	KABERI::IRGC 66801-1		4055823	KABERI		IRGC 66801			Bangladesh	Bangladesh	T	SAE	XI-adm
IRIS_313-11723	IRGC 127320	DISSIGBE::IRGC 66916-1		4055822	DISSIGBE		IRGC 66916			Guinea	Guinea	T	WAF	XI-2
IRIS_313-11724	IRGC 127531	KONYAN::IRGC 66931-1		4055821	KONYAN		IRGC 66931			Guinea	Guinea	T	WAF	XI-3
IRIS_313-11725	IRGC 128514	ZUIHOU::IRGC 66982-1		4055820	ZUIHOU		IRGC 66982			Japan	Japan	I	EAR	GJ-tmp
IRIS_313-11726	IRGC 127393	GUANG QING 334::IRGC 67132-1		4055819	GUANG QING 334		IRGC 67132			China	China		EAS	XI-1A
IRIS_313-11727	IRGC 127416	HONG YANG ZAO 3::IRGC 67177-1		4055818	HONG YANG ZAO 3		IRGC 67177			China	China		EAS	XI-1A
IRIS_313-11728	IRGC 127581	LUO SI ZHAN::IRGC 67211-1		4055817	LUO SI ZHAN		IRGC 67211			China	China		EAS	XI-3
IRIS_313-11729	IRGC 127622	MEI LIU ZAO 5::IRGC 67231-1		4055816	MEI LIU ZAO 5		IRGC 67231			China	China		EAS	XI-adm
IRIS_313-11730	IRGC 127753	QING ER XIAO 2::IRGC 67255-1		4055815	QING ER XIAO 2		IRGC 67255			China	China		EAS	XI-adm
IRIS_313-11731	IRGC 127754	QING TAI AI::IRGC 67273-1		4055814	QING TAI AI		IRGC 67273			China	China		EAS	XI-adm
IRIS_313-11732	IRGC 127755	QING ZAO 3::IRGC 67281-1		4055813	QING ZAO 3		IRGC 67281			China	China		EAS	XI-1A
IRIS_313-11733	IRGC 127801	SHUANG BAI AI 2::IRGC 67309-1		4055812	SHUANG BAI AI 2		IRGC 67309			China	China		EAS	XI-1A
IRIS_313-11734	IRGC 127803	SI CHAO 1::IRGC 67335-1		4055811	SI CHAO 1		IRGC 67335			China	China		EAS	XI-1A
IRIS_313-11735	IRGC 127904	YI LI ZHONG::IRGC 67382-1		4055810	YI LI ZHONG		IRGC 67382			China	China		EAS	XI-adm
IRIS_313-11736	IRGC 127595	MALAGKIT (PINELIPE)::IRGC 67444-1		4055809	MALAGKIT(PINELIPE)		IRGC 67444			Philippines	Philippines	T	SER	GJ-trp
IRIS_313-11737	IRGC 127283	CHUNDI::IRGC 67486-1		4055808	CHUNDI		IRGC 67486			India	India	T	SAC	cA (Aus)
IRIS_313-11738	IRGC 127720	PAUNDRI::IRGC 67527-1		4055807	PAUNDRI		IRGC 67527			India	India	T	SAC	XI-2
IRIS_313-11739	IRGC 128398	NAKPUI::IRGC 67594-1		4055806	NAKPUI		IRGC 67594			Ghana	Ghana	T	WAF	GJ-trp
IRIS_313-11740	IRGC 127872	UGAGA::IRGC 67604-1		4055805	UGAGA		IRGC 67604			Ghana	Ghana	I	WAF	XI-adm
IRIS_313-11741	IRGC 127407	HERATH BANDA::IRGC 67630-1		4055804	HERATH BANDA		IRGC 67630			Sri Lanka	Sri Lanka	T	IOC	XI-2
IRIS_313-11742	IRGC 127480	KALIBAJARI::IRGC 67718-1		4055803	KALIBAJARI		IRGC 67718			India	India		SAC	cA (Aus)
IRIS_313-11743	IRGC 127272	CHHOTI MASHINO::IRGC 67830-1		4055802	CHHOTI MASHINO		IRGC 67830			Bhutan	Bhutan	T	SAE	cB (Bas)
IRIS_313-11744	IRGC 127114	AI JIAO AO FAN ZI::IRGC 67871-1		4055801	AI JIAO AO FAN ZI		IRGC 67871			China	China		EAS	XI-adm
IRIS_313-11745	IRGC 127123	AN FU ZHAN::IRGC 67878-1		4055800	AN FU ZHAN		IRGC 67878			China	China		EAS	XI-1A
IRIS_313-11746	IRGC 127349	E 2070::IRGC 67981-1		4055799	E 2070		IRGC 67981			China	China		EAS	XI-1A
IRIS_313-11747	IRGC 127350	E 4197::IRGC 68004-1		4055798	E 4197		IRGC 68004			China	China		EAS	XI-adm
IRIS_313-11748	IRGC 127378	GAO JIAO YING GAN ZHAN::IRGC 68053-1		4055797	GAO JIAO YING GAN ZHAN		IRGC 68053			China	China		EAS	XI-adm
IRIS_313-11750	IRGC 127538	L 10595::IRGC 68109-1		4055796	L 10595		IRGC 68109			China	China		EAS	XI-adm
IRIS_313-11751	IRGC 127539	L 10833::IRGC 68121-1		4055795	L 10833		IRGC 68121			China	China		EAS	XI-adm
IRIS_313-11752	IRGC 127584	M 6034-1::IRGC 68193-1		4055794	M 6034-1		IRGC 68193			China	China		EAS	XI-1A
IRIS_313-11753	IRGC 127894	XIANG CHANG ZAO::IRGC 68268-1		4055793	XIANG CHANG ZAO		IRGC 68268			China	China		EAS	XI-1A
IRIS_313-11754	IRGC 128214	AMBOHIMANDAY::IRGC 68330-1		4055792	AMBOHIMANDAY		IRGC 68330			Madagascar	Madagascar		IOC	admix
IRIS_313-11755	IRGC 131961	A 2-257::IRGC 68342-1		4055791	A 2-257		IRGC 68342			Liberia	Liberia		WAF	GJ-trp
IRIS_313-11756	IRGC 131970	BENGALI VAKAHANA 1448::IRGC 68370-1		4055790	BENGALI VAKAHANA 1448		IRGC 68370			Madagascar	Madagascar		IOC	GJ-trp
IRIS_313-11757	IRGC 131972	BORIZINA 640::IRGC 68382-1		4055789	BORIZINA 640		IRGC 68382			Madagascar	Madagascar		IOC	XI-3
IRIS_313-11758	IRGC 131987	FOFFI::IRGC 68438-1		4055788	FOFFI		IRGC 68438			Cote d'Ivoire	Cote d'Ivoire		WAF	XI-2
IRIS_313-11759	IRGC 131995	K 2 C 45::IRGC 68552-1		4055787	K 2 C 45		IRGC 68552			Cote d'Ivoire	Cote d'Ivoire		WAF	GJ-trp
IRIS_313-11760	IRGC 127623	MENAHARA 505::IRGC 68709-1		4055786	MENAHARA 505		IRGC 68709			Madagascar	Madagascar		IOC	XI-2
IRIS_313-11761	IRGC 127683	NS 199::IRGC 68864-1		4055785	NS199		IRGC 68864			Cote d'Ivoire	Cote d'Ivoire		WAF	XI-2
IRIS_313-11762	IRGC 127682	NS 1515::IRGC 68947-1		4055784	NS1515		IRGC 68947			Madagascar	Madagascar		IOC	XI-2
IRIS_313-11763	IRGC 127734	PJ 110::IRGC 68981-1		4055783	PJ110		IRGC 68981			Cameroon	Cameroon	I	WAF	XI-adm
IRIS_313-11764	IRGC 127697	P 41::IRGC 68987-1		4055782	P 41		IRGC 68987			Liberia	Liberia	I	WAF	XI-3
IRIS_313-11765	IRGC 127696	P 335::IRGC 69001-1		4055781	P 335		IRGC 69001			Liberia	Liberia	I	WAF	cB (Bas)
IRIS_313-11766	IRGC 128490	TSIMIAKABIJA::IRGC 69074-1		4055780	TSIMIAKABIJA		IRGC 69074			Madagascar	Madagascar		IOC	admix
IRIS_313-11767	IRGC 128496	VARY LAVA DE BOLOGNE::IRGC 69101-1		4055779	VARY LAVA DE BOLOGNE		IRGC 69101			Madagascar	Madagascar		IOC	admix
IRIS_313-11772	IRGC 128452	ROJON'NY NTAOLO::IRGC 69410-1		4055774	ROJON'NY NTAOLO		IRGC 69410			Madagascar	Madagascar	T	IOC	XI-2
IRIS_313-11773	IRGC 132275	AUS 78-125::IRGC 69464-1		4055773	AUS 78-125		IRGC 69464			Gambia	Gambia		WAF	XI-3
IRIS_313-11779	IRGC 127500	KATUMANI::IRGC 69695-1		4055767	KATUMANI		IRGC 69695			Tanzania	Tanzania	T	EAF	XI-3
IRIS_313-11780	IRGC 127524	KILOMBERO::IRGC 69698-1		4055766	KILOMBERO		IRGC 69698			Tanzania	Tanzania	T	EAF	XI-3
IRIS_313-11782	IRGC 128376	MALAGASY::IRGC 69717-1		4055764	MALAGASY		IRGC 69717			Zambia	Zambia	T	EAF	XI-2
IRIS_313-11783	IRGC 132015	MAMA TABALI::IRGC 69720-1		4055763	MAMA TABALI		IRGC 69720			Gambia	Gambia	T	WAF	XI-adm
IRIS_313-11784	IRGC 127619	MBEIMBEIHUN::IRGC 69730-1		4055762	MBEIMBEIHUN		IRGC 69730			Sierra Leone	Sierra Leone	T	WAF	XI-1B
IRIS_313-11785	IRGC 127631	MOSHI::IRGC 69737-1		4055761	MOSHI		IRGC 69737			Tanzania	Tanzania	T	EAF	XI-3
IRIS_313-11786	IRGC 128411	N'YA NOFF::IRGC 69749-1		4055760	N'YA NOFF		IRGC 69749			Gambia	Gambia	T	WAF	XI-3
IRIS_313-11787	IRGC 127845	TANDAKAY FINGO::IRGC 69793-1		4055759	TANDAKAY FINGO		IRGC 69793			Gambia	Gambia	T	WAF	XI-2
IRIS_313-11788	IRGC 127247	CANLUBANG::IRGC 69816-1		4055758	CANLUBANG		IRGC 69816			Philippines	Philippines	T	SER	GJ-adm
IRIS_313-11789	IRGC 127774	SABORAMANDALOAFO::IRGC 69875-1		4055757	SABORAMANDALOAFO		IRGC 69875			Madagascar	Madagascar	T	IOC	XI-2
IRIS_313-11790	IRGC 127883	VARIRANGAHY::IRGC 69897-1		4055756	VARIRANGAHY		IRGC 69897			Madagascar	Madagascar	T	IOC	GJ-trp
IRIS_313-11791	IRGC 127885	VARY LAHY::IRGC 69908-1		4055755	VARY LAHY		IRGC 69908			Madagascar	Madagascar	T	IOC	XI-2
IRIS_313-11792	IRGC 128498	VONBOANGY::IRGC 69947-1		4055754	VONBOANGY		IRGC 69947			Madagascar	Madagascar	T	IOC	GJ-trp
IRIS_313-11793	IRGC 128350	KOMALIOKO::IRGC 69958-1		4055753	KOMALIOKO		IRGC 69958			Madagascar	Madagascar	T	IOC	XI-2
IRIS_313-11794	IRGC 127867	TSIPALA MENAHAR::IRGC 69979-1		4055752	TSIPALA MENAHAR		IRGC 69979			Madagascar	Madagascar		IOC	XI-2
IRIS_313-11795	IRGC 127291	DA GU AI 7::IRGC 70075-1		4055751	DA GU AI 7		IRGC 70075			China	China		EAS	XI-1A
IRIS_313-11796	IRGC 127345	DU GEN CHUAN::IRGC 70083-1		4055750	DU GEN CHUAN		IRGC 70083			China	China		EAS	XI-1A
IRIS_313-11797	IRGC 128289	E ZI 32::IRGC 70127-1		4055749	E ZI 32		IRGC 70127			China	China		EAS	XI-1A
IRIS_313-11798	IRGC 127365	E ZI 100::IRGC 70192-1		4055748	E ZI 100		IRGC 70192			China	China		EAS	XI-1B
IRIS_313-11799	IRGC 127366	E ZI 110::IRGC 70201-1		4055747	E ZI 110		IRGC 70201			China	China		EAS	XI-1A
IRIS_313-11800	IRGC 136098	FAN GENG 6::IRGC 70243-1		4055746	FAN GENG 6		IRGC 70243			China	China		EAS	GJ-tmp
IRIS_313-11801	IRGC 127368	FAN WU::IRGC 70245-1		4055745	FAN WU		IRGC 70245			China	China		EAS	XI-adm
IRIS_313-11802	IRGC 127460	JIE CAO ZHAN::IRGC 70305-1		4055744	JIE CAO ZHAN		IRGC 70305			China	China		EAS	XI-1A
IRIS_313-11803	IRGC 127608	MAO ZHA NUO::IRGC 70335-1		4055743	MAO ZHA NUO		IRGC 70335			China	China		EAS	GJ-tmp
IRIS_313-11804	IRGC 128441	QUN XUAN ZAO::IRGC 70371-1		4055742	QUN XUAN ZAO		IRGC 70371			China	China		EAS	XI-1A
IRIS_313-11805	IRGC 127895	XI HONG GU::IRGC 70416-1		4055741	XI HONG GU		IRGC 70416			China	China		EAS	XI-1A
IRIS_313-11806	IRGC 127101	78 XUAN WU::IRGC 70475-1		4055740	78 XUAN WU		IRGC 70475			China	China		EAS	XI-1A
IRIS_313-11807	IRGC 127757	R 582::IRGC 70504-1		4055739	R 582		IRGC 70504			Colombia	Colombia	I	SAM	XI-adm
IRIS_313-11808	IRGC 128444	R 762::IRGC 70531-1		4055738	R 762		IRGC 70531			Colombia	Colombia	I	SAM	XI-adm
IRIS_313-11809	IRGC 128387	MHARAKA::IRGC 70612-1		4055737	MHARAKA		IRGC 70612			Kenya	Kenya	T	EAF	cA (Aus)
IRIS_313-11810	IRGC 132036	PULURE::IRGC 70647-1		4055736	PULURE		IRGC 70647			Kenya	Kenya	T	EAF	XI-3
IRIS_313-11811	IRGC 127632	MOSHI::IRGC 70648-1		4055735	MOSHI		IRGC 70648			Kenya	Kenya	T	EAF	XI-2
IRIS_313-11812	IRGC 127175	ASFALA::IRGC 70650-1		4055734	ASFALA		IRGC 70650			Kenya	Kenya	T	EAF	XI-3
IRIS_313-11813	IRGC 132372	ZERO::IRGC 70707-2		4112041	ZERO		IRGC 70707			Kenya	Kenya	T	EAF	XI-3
IRIS_313-11814	IRGC 127523	KIKUBA::IRGC 70722-1		4055733	KIKUBA		IRGC 70722			Kenya	Kenya	T	EAF	XI-3
IRIS_313-11815	IRGC 127633	MOSHI::IRGC 70730-1		4055732	MOSHI		IRGC 70730			Kenya	Kenya	T	EAF	XI-3
IRIS_313-11816	IRGC 127493	KARILETYONE::IRGC 70745-1		4055731	KARILETYONE		IRGC 70745			Myanmar	Myanmar	T	SEA	XI-adm
IRIS_313-11817	IRGC 128085	KHAOSAING::IRGC 70746-2		4054891	KHAOSAING		IRGC 70746			Myanmar	Myanmar	T	SEA	XI-adm
IRIS_313-11818	IRGC 128361	LETYONE::IRGC 70753-1		4055730	LETYONE		IRGC 70753			Myanmar	Myanmar	T	SEA	XI-adm
IRIS_313-11819	IRGC 132362	PADINTHUMA::IRGC 70762-2		4112040	PADINTHUMA		IRGC 70762			Myanmar	Myanmar	T	SEA	XI-3
IRIS_313-11820	IRGC 127709	PAKISTANHMWE::IRGC 70763-1		4055729	PAKISTANHMWE		IRGC 70763			Myanmar	Myanmar	T	SEA	XI-3
IRIS_313-11821	IRGC 127096	19::IRGC 70786-1		4055728	19		IRGC 70786			India	India	T	SAC	XI-2
IRIS_313-11822	IRGC 135738	BHONDU PAREWA::IRGC 70802-3		4494486	BHONDU PAREWA		IRGC 70802			India	India	T	SAC	XI-2
IRIS_313-11823	IRGC 127223	BHU BHUSI::IRGC 70803-1		4055727	BHU BHUSI		IRGC 70803			India	India	T	SAC	XI-2
IRIS_313-11824	IRGC 127317	DHANIYA PHOOL::IRGC 70811-1		4055726	DHANIYA PHOOL		IRGC 70811			India	India	T	SAC	XI-2
IRIS_313-11825	IRGC 135753	HANSRAJ::IRGC 70836-3		4494487	HANSRAJ		IRGC 70836			India	India	T	SAC	cB (Bas)
IRIS_313-11826	IRGC 128309	HIRA NAKHI::IRGC 70840-1		4055725	HIRA NAKHI		IRGC 70840			India	India	T	SAC	cB (Bas)
IRIS_313-11827	NA	KARI GURMATIA::IRGC 70850-1			KARI GURMATIA		IRGC 70850			India	India	T	SAC	XI-2
IRIS_313-11828	IRGC 127544	LALI GURMATIA::IRGC 70854-1		4055724	LALI GURMATIA		IRGC 70854			India	India	T	SAC	XI-2
IRIS_313-11829	IRGC 128396	MUNJI::IRGC 70928-1		4055723	MUNJI		IRGC 70928			Pakistan	Pakistan	T	SAW	GJ-tmp
IRIS_313-11830	IRGC 132400	KANDEKE YAIGAITI::IRGC 70961-1		4055722	KANDEKE YAIGAITI		IRGC 70961			Gambia	Gambia	T	WAF	XI-3
IRIS_313-11831	IRGC 131999	KHAO' DAENG HAWM::IRGC 71001-1		4055721	KHAO' DAENG HAWM		IRGC 71001			Thailand	Thailand	T	SEA	GJ-sbtrp
IRIS_313-11832	IRGC 131964	AE WAWNG POO DOO::IRGC 71007-1		4055720	AE WAWNG POO DOO		IRGC 71007			Thailand	Thailand	T	SEA	GJ-sbtrp
IRIS_313-11833	IRGC 132276	BOO MAE::IRGC 71058-1		4055719	BOO MAE		IRGC 71058			Thailand	Thailand	T	SEA	XI-3
IRIS_313-11834	IRGC 128246	BUENG MONG LENG WE::IRGC 71088-1		4055718	BUENG MONG LENG WE		IRGC 71088			Thailand	Thailand	T	SEA	GJ-sbtrp
IRIS_313-11835	IRGC 128287	E NOI NAH::IRGC 71138-1		4055717	E-NOI NAH		IRGC 71138			Thailand	Thailand	T	SEA	XI-adm
IRIS_313-11836	IRGC 132000	KHAO KO RAOH::IRGC 71208-1		4055716	KHAO KO RAOH		IRGC 71208			Thailand	Thailand	T	SEA	XI-3
IRIS_313-11837	IRGC 127514	KHAO NAHNG PRUNG::IRGC 71220-1		4055715	KHAO NAHNG PRUNG		IRGC 71220			Thailand	Thailand	T	SEA	XI-3
IRIS_313-11838	IRGC 132389	LEUM DERN::IRGC 71288-1		4055714	LEUM DERN		IRGC 71288			Thailand	Thailand	T	SEA	XI-3
IRIS_313-11839	IRGC 127637	MUAY::IRGC 71318-1		4055713	MUAY		IRGC 71318			Thailand	Thailand	T	SEA	XI-3
IRIS_313-11840	IRGC 132412	NIAW NAHK KRAD::IRGC 71352-1		4055712	NIAW NAHK KRAD		IRGC 71352			Thailand	Thailand	T	SEA	XI-3
IRIS_313-11841	IRGC 127679	NIAW NARAI::IRGC 71353-1		4055711	NIAW NARAI		IRGC 71353			Thailand	Thailand	T	SEA	XI-3
IRIS_313-11842	NA	NIAW YUANG KHANUN::IRGC 71362-1		4055710	NIAW YUANG KHANUN		IRGC 71362			Thailand	Thailand	T	SEA	XI-3
IRIS_313-11843	IRGC 132290	PAN DAWK MAHK::IRGC 71380-1		4055709	PAN DAWK MAHK		IRGC 71380			Thailand	Thailand	T	SEA	XI-3
IRIS_313-11844	IRGC 127745	PUEY TAW::IRGC 71405-1		4055708	PUEY TAW		IRGC 71405			Thailand	Thailand	T	SEA	XI-3
IRIS_313-11845	IRGC 132369	SING SAI::IRGC 71442-2		4112012	SING SAI		IRGC 71442			Thailand	Thailand	T	SEA	GJ-sbtrp
IRIS_313-11846	IRGC 132048	TON TIA GUAY NU::IRGC 71467-1		4055707	TON TIA GUAY NU		IRGC 71467			Thailand	Thailand	T	SEA	GJ-sbtrp
IRIS_313-11848	IRGC 132037	PULUT BURUNG::IRGC 71655-1		4055705	PULUT BURUNG		IRGC 71655			Malaysia	Malaysia	T	SER	XI-3
IRIS_313-11849	IRGC 128439	PULUT SELEMYAM::IRGC 71820-1		4055704	PULUT SELEMYAM		IRGC 71820			Malaysia	Malaysia	T	SER	XI-3
IRIS_313-11850	IRGC 132041	SESAT JADI::IRGC 71834-1		4055703	SESAT JADI		IRGC 71834			Malaysia	Malaysia	T	SER	XI-3
IRIS_313-11851	IRGC 135565	DUNA AL::IRGC 71842-1		4055702	DUNA-AL		IRGC 71842			Philippines	Philippines	T	SER	GJ-trp
IRIS_313-11852	IRGC 127202	BAI MI ZAI 7::IRGC 71940-1		4055701	BAI MI ZAI 7		IRGC 71940			China	China		EAS	XI-1A
IRIS_313-11853	IRGC 127242	BU ZHI MING::IRGC 71971-1		4055700	BU ZHI MING		IRGC 71971			China	China		EAS	XI-1A
IRIS_313-11854	IRGC 127276	CHI GU::IRGC 71988-1		4055699	CHI GU		IRGC 71988			China	China		EAS	XI-1A
IRIS_313-11855	IRGC 127292	DA GUAN YIN ZHAN::IRGC 72006-1		4055698	DA GUAN YIN ZHAN		IRGC 72006			China	China		EAS	XI-1A
IRIS_313-11856	IRGC 127293	DA HEI GU::IRGC 72009-1		4055697	DA HEI GU		IRGC 72009			China	China		EAS	XI-1A
IRIS_313-11857	IRGC 127294	DA LI BAI 63::IRGC 72016-1		4055696	DA LI BAI 63		IRGC 72016			China	China		EAS	XI-1A
IRIS_313-11858	IRGC 127300	DA TIE ZHAN::IRGC 72029-1		4055695	DA TIE ZHAN		IRGC 72029			China	China		EAS	XI-1A
IRIS_313-11859	IRGC 127339	DONG DU::IRGC 72037-1		4055694	DONG DU		IRGC 72037			China	China		EAS	XI-1A
IRIS_313-11860	IRGC 127394	GUA PAI GU::IRGC 72078-1		4055693	GUA PAI GU		IRGC 72078			China	China		EAS	XI-1A
IRIS_313-11861	IRGC 127405	HEI YAN ZHAN::IRGC 72090-1		4055692	HEI YAN ZHAN		IRGC 72090			China	China		EAS	XI-1A
IRIS_313-11862	IRGC 127406	HENG YE ZAO::IRGC 72092-1		4055691	HENG YE ZAO		IRGC 72092			China	China		EAS	XI-1A
IRIS_313-11863	IRGC 127413	HONG DU BAI::IRGC 72098-1		4055690	HONG DU BAI		IRGC 72098			China	China		EAS	XI-1A
IRIS_313-11865	IRGC 127423	HUO QING::IRGC 72148-1		4055688	HUO QING		IRGC 72148			China	China		EAS	XI-1A
IRIS_313-11866	IRGC 127458	JIANG ER ZAO::IRGC 72152-1		4055687	JIANG ER ZAO		IRGC 72152			China	China		EAS	XI-1A
IRIS_313-11867	IRGC 127503	KE SHU BAI::IRGC 72183-1		4055686	KE SHU BAI		IRGC 72183			China	China		EAS	XI-1A
IRIS_313-11868	IRGC 127569	LIU LI YOU::IRGC 72198-1		4055685	LIU LI YOU		IRGC 72198			China	China		EAS	XI-1A
IRIS_313-11869	IRGC 127615	MA WEI ZHAN::IRGC 72220-1		4055684	MA WEI ZHAN		IRGC 72220			China	China		EAS	XI-1A
IRIS_313-11870	IRGC 132429	NAN JING XIAO DAO::IRGC 72236-2		4111994	NAN JING XIAO DAO		IRGC 72236			China	China		EAS	XI-1A
IRIS_313-11871	IRGC 127787	SAN ZHAO QI::IRGC 72289-1		4055683	SAN ZHAO QI		IRGC 72289			China	China		EAS	XI-1A
IRIS_313-11872	IRGC 127858	TIE ZHONG::IRGC 72321-1		4055682	TIE ZHONG		IRGC 72321			China	China		EAS	XI-1A
IRIS_313-11875	IRGC 128262	CHUBU 17::IRGC 72505-1		4055679	CHUBU 17		IRGC 72505			Japan	Japan		EAR	GJ-tmp
IRIS_313-11876	IRGC 127113	AI DA::IRGC 72567-1		4055678	AI DA		IRGC 72567			China	China		EAS	XI-1A
IRIS_313-11877	IRGC 127125	AN NAN ZAO::IRGC 72576-1		4055677	AN NAN ZAO		IRGC 72576			China	China		EAS	XI-1A
IRIS_313-11878	IRGC 127203	BAI RI XIAN::IRGC 72588-1		4055676	BAI RI XIAN		IRGC 72588			China	China		EAS	XI-1A
IRIS_313-11881	IRGC 127570	LIU TIAO XIAN::IRGC 72758-1		4055673	LIU TIAO XIAN		IRGC 72758			China	China		EAS	XI-1A
IRIS_313-11882	IRGC 127605	MAN TIAN QING::IRGC 72776-1		4055672	MAN TIAN QING		IRGC 72776			China	China		EAS	XI-1A
IRIS_313-11884	IRGC 127857	TIAN DAO DAO::IRGC 72837-1		4055670	TIAN DAO DAO		IRGC 72837			China	China		EAS	XI-1A
IRIS_313-11885	IRGC 127899	YANG WAN XIAN::IRGC 72886-1		4055669	YANG WAN XIAN		IRGC 72886			China	China		EAS	XI-1A
IRIS_313-11886	IRGC 127439	IR 4683-54-2::IRGC 72992-1		4055668	IR 4683-54-2		IRGC 72992			Philippines	Philippines	I	SER-IRRI	XI-1B
IRIS_313-11887	IRGC 127434	IR 19058-107-1::IRGC 72997-1		4055667	IR 19058-107-1		IRGC 72997			Philippines	Philippines	I	SER-IRRI	XI-1B
IRIS_313-11888	IRGC 127488	KANGRI::IRGC 73104-1		4055666	KANGRI		IRGC 73104			Pakistan	Pakistan	T	SAW	cA (Aus)
IRIS_313-11889	IRGC 127639	MURGI BRINJ::IRGC 73109-1		4055665	MURGI BRINJ		IRGC 73109			Pakistan	Pakistan	T	SAW	XI-adm
IRIS_313-11890	IRGC 128252	C 722323::IRGC 73147-1		4055664	C 722323		IRGC 73147			Taiwan	Taiwan	I	EAR	GJ-tmp
IRIS_313-11892	IRGC 135754	HO MOK::IRGC 73171-3		4494489	HO MOK		IRGC 73171			Thailand	Thailand		SEA	GJ-sbtrp
IRIS_313-11893	IRGC 127519	KHAU DANH::IRGC 73201-1		4055663	KHAU DANH		IRGC 73201			Viet Nam	Viet Nam	T	SEA	XI-adm
IRIS_313-11894	IRGC 128368	LOC TRANG MUON::IRGC 73216-1		4055662	LOC TRANG MUON		IRGC 73216			Viet Nam	Viet Nam	T	SEA	XI-adm
IRIS_313-11895	IRGC 132391	BA TUC RAN::IRGC 73239-1		4055661	BA TUC RAN		IRGC 73239			Viet Nam	Viet Nam	T	SEA	XI-3
IRIS_313-11896	IRGC 132394	CA HIM::IRGC 73246-1		4055660	CA HIM		IRGC 73246			Viet Nam	Viet Nam	T	SEA	XI-3
IRIS_313-11897	IRGC 128431	PHIT CHZK::IRGC 73317-1		4055659	PHIT CHZK		IRGC 73317			Thailand	Thailand	T	SEA	GJ-sbtrp
IRIS_313-11898	IRGC 127617	MA YOO::IRGC 73507-1		4055658	MA YOO		IRGC 73507			Thailand	Thailand		SEA	XI-3
IRIS_313-11899	IRGC 128373	MAHA CHAI::IRGC 73517-1		4055657	MAHA CHAI		IRGC 73517			Thailand	Thailand		SEA	XI-adm
IRIS_313-11900	IRGC 128435	PLE LIA::IRGC 73562-1		4055656	PLE LIA		IRGC 73562			Thailand	Thailand		SEA	GJ-sbtrp
IRIS_313-11901	IRGC 132301	TI NGI::IRGC 73620-1		4055655	TI NGI		IRGC 73620			Thailand	Thailand		SEA	XI-3
IRIS_313-11902	IRGC 127251	CEMPO TURI::IRGC 73667-1		4055654	CEMPO TURI		IRGC 73667			Indonesia	Indonesia		SER	XI-3
IRIS_313-11903	IRGC 128351	KOMPIT::IRGC 73716-1		4055653	KOMPIT		IRGC 73716			Indonesia	Indonesia		SER	GJ-trp
IRIS_313-11904	IRGC 132287	PADI SIRANDAH KUNING::IRGC 73762-1		4055652	PADI SIRANDAH KUNING		IRGC 73762			Indonesia	Indonesia		SER	XI-3
IRIS_313-11905	IRGC 132414	PAYO TINGGI::IRGC 73778-1		4055651	PAYO TINGGI		IRGC 73778			Indonesia	Indonesia		SER	XI-3
IRIS_313-11906	IRGC 135582	SULUS BALOK::IRGC 73862-1		4055650	SULUS BALOK		IRGC 73862			Indonesia	Indonesia		SER	GJ-trp
IRIS_313-11907	IRGC 128486	TINAROH::IRGC 73874-1		4055649	TINAROH		IRGC 73874			Indonesia	Indonesia		SER	GJ-trp
IRIS_313-11908	IRGC 128284	DUAN SHEN ZI::IRGC 73962-1		4055648	DUAN SHEN ZI		IRGC 73962			China	China		EAS	GJ-tmp
IRIS_313-11909	IRGC 127414	HONG MI JIU GONG JI::IRGC 74031-1		4055647	HONG MI JIU GONG JI		IRGC 74031			China	China		EAS	XI-1A
IRIS_313-11910	IRGC 127907	YU HE HONG::IRGC 74266-1		4055646	YU HE HONG		IRGC 74266			China	China		EAS	XI-adm
IRIS_313-11911	IRGC 127908	YUN NAN ZHAN::IRGC 74272-1		4055645	YUN NAN ZHAN		IRGC 74272			China	China		EAS	XI-1A
IRIS_313-11912	IRGC 127361	ESCONDE CACHO::IRGC 74305-1		4055644	ESCONDE CACHO		IRGC 74305			Brazil	Brazil		SAM	XI-3
IRIS_313-11913	IRGC 128245	BUAGKOG::IRGC 74318-1		4055643	BUAGKOG		IRGC 74318			Philippines	Philippines	T	SER	GJ-trp
IRIS_313-11914	IRGC 132252	IB 11::IRGC 74420-2		4054890	IB11		IRGC 74420			Burundi	Burundi	T	EAF	XI-2
IRIS_313-11915	IRGC 128316	IB 95::IRGC 74677-1		4055642	IB95		IRGC 74677			Ghana	Ghana	I	WAF	GJ-trp
IRIS_313-11916	IRGC 128395	MUDALIGA WEE::IRGC 74706-1		4055641	MUDALIGA WEE		IRGC 74706			Sri Lanka	Sri Lanka	T	IOC	XI-2
IRIS_313-11917	IRGC 127241	BUTNAPAR::IRGC 74734-1		4055640	BUTNAPAR		IRGC 74734			India	India	P	SAC	cA (Aus)
IRIS_313-11918	IRGC 128279	DILBAKSH::IRGC 74738-1		4055639	DILBAKSH		IRGC 74738			India	India	T	SAC	XI-2
IRIS_313-11919	IRGC 127542	LAKHA KUAR::IRGC 74760-1		4055638	LAKHA KUAR		IRGC 74760			India	India	T	SAC	XI-2
IRIS_313-11920	IRGC 127386	GI TAH::IRGC 74883-1		4055637	GI TAH		IRGC 74883			Thailand	Thailand		SEA	XI-adm
IRIS_313-11921	IRGC 132401	KHAO GAHB BUA::IRGC 74937-1		4055636	KHAO GAHB BUA		IRGC 74937			Thailand	Thailand		SEA	XI-3
IRIS_313-11922	IRGC 128340	KHAO' NAN::IRGC 74981-1		4055635	KHAO' NAN		IRGC 74981			Thailand	Thailand		SEA	GJ-sbtrp
IRIS_313-11923	IRGC 128341	KHAO' NGAW::IRGC 74985-1		4055634	KHAO' NGAW		IRGC 74985			Thailand	Thailand		SEA	GJ-sbtrp
[truncated: 1,026 more rows]
